# Supplementary material for: Environmental temperatures shape thermal physiology as well as diversification and genome-wide substitution rates in lizards
Source: Nat Commun. 2019 Sep 9;10:4077. doi: 10.1038/s41467-019-11943-x (PMC6733905; doi:10.1038/s41467-019-11943-x)
Supplement: Supplementary file 4 — Source Data [file 41467_2019_11943_MOESM4_ESM.xlsx]

## Sheet: Figure 2B
Clade	Species name FINAL Tree	Tpref Median corrected	MED_HoursAbove30C
Eremiadini	Acanthodactylus_busacki	37.1175	2055.34
Eremiadini	Acanthodactylus_erythrurus	36.65	1287
Eremiadini	Acanthodactylus_schreiberi	40.8	1862.62
Lacertini	Algyroides_nigropunctatus	34.4325	1241
Lacertini	Anatololacerta_oertzeni	37.2	1924.97
Lacertini	Apathya_cappadocica	36.675	1485.5
Eremiadini	Atlantolacerta_andreanskyi	34.45	1117.5
Lacertini	Dalmatolacerta_oxycephala	33.7225	1348
Lacertini	Darevskia_praticola	35.2	1073
Lacertini	Darevskia_rudis	35.8	873
Lacertini	Darevskia_valentini	34.6	644
Lacertini	Dinarolacerta_mosorensis	35.7875	279
Gallotiinae	Gallotia_galloti	35.7475	1131.75
Eremiadini	Heliobolus_lugubris	36.2	2879.88
Lacertini	Hellenolacerta_graeca	34.4	1347
Eremiadini	Holaspis_laevis	36.1	3185.91
Lacertini	Iberolacerta_bonnali	34.475	232.5
Lacertini	Iberolacerta_cyreni	34	736
Lacertini	Iberolacerta_galani	36.5375	523
Lacertini	Iberolacerta_monticola	34.165	461
Lacertini	Iranolacerta_brandtii	33.895	1133
Lacertini	Lacerta_agilis	35	277
Lacertini	Lacerta_schreiberi	34.05	705
Lacertini	Lacerta_trilineata	34.1	1348
Lacertini	Lacerta_viridis	36.2	996.5
Eremiadini	Meroles_anchietae	36	2698.88
Eremiadini	Meroles_ctenodactylus	35.15	1784.06
Eremiadini	Meroles_cuneirostris	37	2820.75
Eremiadini	Meroles_knoxii	35.8	1664.06
Eremiadini	Meroles_micropholidotus	37.7	2213.62
Eremiadini	Meroles_reticulatus	36.75	1937.62
Eremiadini	Meroles_squamulosus	37.3	3002.31
Eremiadini	Meroles_suborbitalis	35.15	2449.12
Eremiadini	Nucras_tessellata	36	1871
Eremiadini	Ophisops_elegans	37	1558.75
Lacertini	Parvilacerta_parva	37.225	950
Eremiadini	Pedioplanis_gaerdesi	37	2120.5
Eremiadini	Pedioplanis_inornata	37.05	2790.75
Eremiadini	Pedioplanis_laticeps	37.35	1871
Eremiadini	Pedioplanis_lineoocellata	37.55	2053.75
Eremiadini	Pedioplanis_namaquensis	37.75	2421.44
Eremiadini	Pedioplanis_undata	37.4	2727.75
Lacertini	Phoenicolacerta_cyanisparsa	36.5	1834.75
Lacertini	Phoenicolacerta_laevis	36.85	1621.31
Lacertini	Podarcis_bocagei	35.5675	674
Lacertini	Podarcis_guadarramae	34.55	857
Lacertini	Podarcis_liolepis	33.5	1102
Lacertini	Podarcis_melisellensis	36.2925	1317
Lacertini	Podarcis_muralis	34.15	460
Lacertini	Podarcis_siculus	35.995	1287
Lacertini	Podarcis_tauricus	36.3	1073
Lacertini	Podarcis_vaucheri	33.9	1346.88
Gallotiinae	Psammodromus_algirus	34.9	1102
Gallotiinae	Psammodromus_hispanicus	32.3	1010
Lacertini	Scelarcis_perspicillata	33.85	1527.75
Lacertini	Takydromus_sexlineatus	36.275	3978.88
Lacertini	Timon_lepidus	32.825	1195
Lacertini	Zootoca_vivipara	34.1	0

## Sheet: Figure 2C
Clade	Species name FINAL Tree	IWL Griggs Residual * 1000	MED_HoursAbove30C
Eremiadini	Acanthodactylus_busacki	-1.57327	2055.34
Eremiadini	Acanthodactylus_lineomaculatus	-1.56507	1588.19
Eremiadini	Acanthodactylus_schreiberi	-0.892624	1862.62
Lacertini	Algyroides_fitzingeri	-0.572862	1102
Lacertini	Algyroides_marchi	2.88087	1086.5
Lacertini	Algyroides_moreoticus	0.862242	1697.38
Lacertini	Algyroides_nigropunctatus	-1.01862	1241
Lacertini	Anatololacerta_oertzeni	0.548211	1924.97
Lacertini	Apathya_cappadocica	0.798744	1485.5
Eremiadini	Atlantolacerta_andreanskyi	0.848127	1117.5
Lacertini	Dalmatolacerta_oxycephala	0.961784	1348
Lacertini	Darevskia_praticola	1.29822	1073
Lacertini	Darevskia_rudis	2.25216	873
Lacertini	Darevskia_valentini	0.445835	644
Lacertini	Dinarolacerta_mosorensis	0.82309	279
Gallotiinae	Gallotia_galloti	-0.200635	1131.75
Eremiadini	Holaspis_laevis	0.247988	3185.91
Lacertini	Iberolacerta_galani	0.624658	523
Lacertini	Iberolacerta_horvathi	0.232573	476.5
Lacertini	Iberolacerta_monticola	-0.651098	461
Lacertini	Iranolacerta_brandtii	-0.30248	1133
Lacertini	Lacerta_agilis	0.575152	277
Lacertini	Lacerta_schreiberi	0.0983563	705
Lacertini	Lacerta_trilineata	0.464684	1348
Eremiadini	Mesalina_simoni	-2.36108	1925.62
Lacertini	Parvilacerta_parva	-0.403568	950
Lacertini	Phoenicolacerta_cyanisparsa	-0.0504858	1834.75
Lacertini	Phoenicolacerta_laevis	0.938981	1621.31
Lacertini	Podarcis_bocagei	0.130971	674
Lacertini	Podarcis_carbonelli	-0.591148	1117.5
Lacertini	Podarcis_cretensis	0.540046	1742.75
Lacertini	Podarcis_erhardii	-0.889406	1680.44
Lacertini	Podarcis_guadarramae	-0.476823	857
Lacertini	Podarcis_hispanicus	-0.36324	1164
Lacertini	Podarcis_lilfordi	-0.406417	1438.44
Lacertini	Podarcis_liolepis	0.00687037	1102
Lacertini	Podarcis_melisellensis	0.199985	1317
Lacertini	Podarcis_muralis	1.35674	460
Lacertini	Podarcis_peloponnesiacus	0.00466942	1834.31
Lacertini	Podarcis_pityusensis	-0.623577	1529.88
Lacertini	Podarcis_siculus	-0.434002	1287
Lacertini	Podarcis_tauricus	-1.09468	1073
Lacertini	Podarcis_tiliguerta	-0.204186	1102
Lacertini	Podarcis_vaucheri	0.518641	1346.88
Lacertini	Podarcis_virescens	0.682844	1226
Lacertini	Podarcis_waglerianus	-0.759555	1315.94
Gallotiinae	Psammodromus_algirus	-1.08654	1102
Lacertini	Scelarcis_perspicillata	-0.861013	1527.75
Lacertini	Takydromus_sexlineatus	-0.576516	3978.88
Lacertini	Timon_lepidus	0.415423	1195
Lacertini	Zootoca_vivipara	2.11285	0

## Sheet: Figure 2D
Clade	Species name FINAL Tree	Root-to-tip length	MED_HoursAbove30C
Eremiadini	Acanthodactylus_aegyptius	0.223328	1832.62
Eremiadini	Acanthodactylus_arabicus	0.238873	5356.81
Eremiadini	Acanthodactylus_aureus	0.200833	2188.56
Eremiadini	Acanthodactylus_bedriagai	0.229617	1545.16
Eremiadini	Acanthodactylus_beershebensis	0.220237	1801.62
Eremiadini	Acanthodactylus_blanci	0.20455	1407.44
Eremiadini	Acanthodactylus_blanfordii	0.221427	4329.44
Eremiadini	Acanthodactylus_boskianus	0.20359	1863.62
Eremiadini	Acanthodactylus_boueti	0.21909	4219.94
Eremiadini	Acanthodactylus_busacki	0.219939	2055.34
Eremiadini	Acanthodactylus_cantoris	0.229495	4383
Eremiadini	Acanthodactylus_dumerilii	0.216437	3712.44
Eremiadini	Acanthodactylus_erythrurus	0.195054	1287
Eremiadini	Acanthodactylus_felicis	0.208098	2917.38
Eremiadini	Acanthodactylus_gongrorhynchatus	0.236997	4634.19
Eremiadini	Acanthodactylus_grandis	0.229858	3304.5
Eremiadini	Acanthodactylus_guineensis	0.160017	4853.19
Eremiadini	Acanthodactylus_haasi	0.223074	4537.44
Eremiadini	Acanthodactylus_hardyi	0.22543	1923.62
Eremiadini	Acanthodactylus_harranensis	0.230822	1956.75
Eremiadini	Acanthodactylus_khamirensis	0.228089	3910.5
Eremiadini	Acanthodactylus_lineomaculatus	0.197287	1588.19
Eremiadini	Acanthodactylus_longipes	0.223903	1925.62
Eremiadini	Acanthodactylus_maculatus	0.218096	1713.75
Eremiadini	Acanthodactylus_margaritae	0.209515	1998.97
Eremiadini	Acanthodactylus_masirae	0.22624	3952.25
Eremiadini	Acanthodactylus_micropholis	0.226428	2842.25
Eremiadini	Acanthodactylus_nilsoni	0.20271	2569.62
Eremiadini	Acanthodactylus_opheodurus	0.206729	4045.69
Eremiadini	Acanthodactylus_pardalis	0.214887	1695.69
Eremiadini	Acanthodactylus_robustus	0.266992	2568.62
Eremiadini	Acanthodactylus_savignyi	0.214959	2292.06
Eremiadini	Acanthodactylus_schmidti	0.226186	4513.75
Eremiadini	Acanthodactylus_schreiberi	0.204131	1862.62
Eremiadini	Acanthodactylus_scutellatus	0.213569	2154.12
Eremiadini	Acanthodactylus_senegalensis	0.21819	3956.75
Eremiadini	Acanthodactylus_taghitensis	0.212076	3184.62
Eremiadini	Acanthodactylus_tilburyi	0.216594	1923.62
Eremiadini	Acanthodactylus_tristrami	0.23171	1649.75
Eremiadini	Adolfus_africanus	0.141433	2974.75
Eremiadini	Adolfus_alleni	0.134531	56.5
Eremiadini	Adolfus_jacksoni	0.156878	2639.62
Lacertini	Algyroides_fitzingeri	0.123806	1102
Lacertini	Algyroides_marchi	0.124303	1086.5
Lacertini	Algyroides_moreoticus	0.13172	1697.38
Lacertini	Algyroides_nigropunctatus	0.11815	1241
Lacertini	Anatololacerta_anatolica	0.134059	1194
Lacertini	Anatololacerta_danfordi	0.140089	1239.5
Lacertini	Anatololacerta_oertzeni	0.138129	1924.97
Lacertini	Apathya_cappadocica	0.14026	1485.5
Lacertini	Apathya_yassujica	0.114868	1528.59
Lacertini	Archaeolacerta_bedriagae	0.107466	630
Eremiadini	Atlantolacerta_andreanskyi	0.107428	1117.5
Eremiadini	Australolacerta_australis	0.136274	1542.62
Eremiadini	Congolacerta_asukului	0.156066	2579.62
Eremiadini	Congolacerta_vauereselli	0.164096	2457.19
Lacertini	Dalmatolacerta_oxycephala	0.112418	1348
Lacertini	Darevskia_caspica	0.125398	1897.88
Lacertini	Darevskia_caucasica	0.120575	523
Lacertini	Darevskia_chlorogaster	0.124567	1652.44
Lacertini	Darevskia_clarkorum	0.114416	1163
Lacertini	Darevskia_daghestanica	0.120737	980
Lacertini	Darevskia_defilippii	0.116056	1348
Lacertini	Darevskia_derjugini	0.121212	873
Lacertini	Darevskia_kamii	0.126953	1774
Lacertini	Darevskia_kopetdaghica	0.121589	1042
Lacertini	Darevskia_lindholmi	0.118618	982
Lacertini	Darevskia_mixta	0.115871	1256
Lacertini	Darevskia_parvula	0.112989	1148
Lacertini	Darevskia_portschinskii	0.116285	1225.5
Lacertini	Darevskia_praticola	0.122733	1073
Lacertini	Darevskia_raddei	0.121133	1133
Lacertini	Darevskia_rudis	0.113931	873
Lacertini	Darevskia_saxicola	0.119314	400
Lacertini	Darevskia_schaekeli	0.122475	1591
Lacertini	Darevskia_steineri	0.121834	1530
Lacertini	Darevskia_valentini	0.115418	644
Lacertini	Dinarolacerta_montenegrina	0.109066	569
Lacertini	Dinarolacerta_mosorensis	0.110586	279
Eremiadini	Eremias_argus	0.149625	1380
Eremiadini	Eremias_arguta	0.134453	1028
Eremiadini	Eremias_brenchleyi	0.157206	1302.5
Eremiadini	Eremias_grammica	0.144743	1774
Eremiadini	Eremias_intermedia	0.156718	1651
Eremiadini	Eremias_lalezharica	0.154707	1041
Eremiadini	Eremias_montana	0.155233	1194
Eremiadini	Eremias_multiocellata	0.138274	583
Eremiadini	Eremias_papenfussi	0.150049	1209.5
Eremiadini	Eremias_persica	0.142325	1650.03
Eremiadini	Eremias_pleskei	0.13412	1470
Eremiadini	Eremias_przewalskii	0.138875	891
Eremiadini	Eremias_strauchi	0.154958	1424
Eremiadini	Eremias_stummeri	0.137613	829
Eremiadini	Eremias_suphani	0.152008	1011
Eremiadini	Eremias_velox	0.144088	1347
Eremiadini	Eremias_vermiculata	0.136301	1104
Gallotiinae	Gallotia_atlantica	0.117293	2012.88
Gallotiinae	Gallotia_caesaris	0.108164	1222.75
Gallotiinae	Gallotia_galloti	0.106966	1131.75
Gallotiinae	Gallotia_intermedia	0.103738	1496.62
Gallotiinae	Gallotia_stehlini	0.100508	1634.06
Eremiadini	Gastropholis_prasina	0.141003	3596.97
Eremiadini	Gastropholis_vittata	0.134144	3747
Eremiadini	Heliobolus_lugubris	0.167764	2879.88
Eremiadini	Heliobolus_spekii	0.164499	3477.62
Lacertini	Hellenolacerta_graeca	0.121884	1347
Eremiadini	Holaspis_guentheri	0.165427	4580.94
Eremiadini	Holaspis_laevis	0.157893	3185.91
Lacertini	Iberolacerta_aranica	0.114346	614
Lacertini	Iberolacerta_aurelioi	0.113151	62
Lacertini	Iberolacerta_bonnali	0.113424	232.5
Lacertini	Iberolacerta_cyreni	0.11369	736
Lacertini	Iberolacerta_galani	0.113808	523
Lacertini	Iberolacerta_horvathi	0.11363	476.5
Lacertini	Iberolacerta_martinezricai	0.118164	950
Lacertini	Iberolacerta_monticola	0.113978	461
Eremiadini	Ichnotropis_capensis	0.224986	2849.62
Lacertini	Iranolacerta_brandtii	0.118059	1133
Lacertini	Iranolacerta_zagrosica	0.108367	1225
Lacertini	Lacerta_agilis	0.119337	277
Lacertini	Lacerta_bilineata	0.122577	704
Lacertini	Lacerta_media	0.124058	1284.88
Lacertini	Lacerta_pamphylica	0.122874	1468
Lacertini	Lacerta_schreiberi	0.117297	705
Lacertini	Lacerta_strigata	0.120634	1379
Lacertini	Lacerta_trilineata	0.122138	1348
Lacertini	Lacerta_viridis	0.12166	996.5
Eremiadini	Latastia_longicaudata	0.153734	3370.62
Eremiadini	Meroles_anchietae	0.177368	2698.88
Eremiadini	Meroles_ctenodactylus	0.187256	1784.06
Eremiadini	Meroles_cuneirostris	0.178165	2820.75
Eremiadini	Meroles_knoxii	0.179738	1664.06
Eremiadini	Meroles_micropholidotus	0.177509	2213.62
Eremiadini	Meroles_reticulatus	0.173062	1937.62
Eremiadini	Meroles_squamulosus	0.206096	3002.31
Eremiadini	Meroles_suborbitalis	0.183904	2449.12
Eremiadini	Mesalina_adramitana	0.205145	4154.62
Eremiadini	Mesalina_bahaeldini	0.211681	1770.62
Eremiadini	Mesalina_balfouri	0.210465	3524.94
Eremiadini	Mesalina_bernoullii	0.20437	1787.19
Eremiadini	Mesalina_brevirostris	0.210694	3137.12
Eremiadini	Mesalina_guttulata	0.206557	1953.62
Eremiadini	Mesalina_martini	0.189821	2987.88
Eremiadini	Mesalina_microlepis	0.210877	1589.75
Eremiadini	Mesalina_olivieri	0.197792	1923.62
Eremiadini	Mesalina_pasteuri	0.194589	4313.19
Eremiadini	Mesalina_rubropunctata	0.197842	2853.25
Eremiadini	Mesalina_saudiarabica	0.209058	3322
Eremiadini	Mesalina_simoni	0.19608	1925.62
Eremiadini	Mesalina_watsonana	0.188748	2017.75
Eremiadini	Nucras_boulengeri	0.178013	3278.62
Eremiadini	Nucras_intertexta	0.149743	2529.59
Eremiadini	Nucras_lalandii	0.156173	1631.62
Eremiadini	Nucras_livida	0.155507	1692.75
Eremiadini	Nucras_taeniolata	0.154293	1633.34
Eremiadini	Nucras_tessellata	0.151446	1871
Eremiadini	Omanosaura_cyanura	0.131188	3615.47
Eremiadini	Omanosaura_jayakari	0.133879	3419.62
Eremiadini	Ophisops_beddomei	0.1696	4652.12
Eremiadini	Ophisops_elegans	0.168166	1558.75
Eremiadini	Ophisops_jerdonii	0.164699	4168.56
Eremiadini	Ophisops_leschenaultii	0.187914	3827.62
Eremiadini	Ophisops_occidentalis	0.168886	1439
Lacertini	Parvilacerta_fraasii	0.148965	1147.44
Lacertini	Parvilacerta_parva	0.156076	950
Eremiadini	Pedioplanis_burchelli	0.17583	1541.19
Eremiadini	Pedioplanis_gaerdesi	0.171558	2120.5
Eremiadini	Pedioplanis_inornata	0.175907	2790.75
Eremiadini	Pedioplanis_laticeps	0.184464	1871
Eremiadini	Pedioplanis_lineoocellata	0.170381	2053.75
Eremiadini	Pedioplanis_namaquensis	0.169181	2421.44
Eremiadini	Pedioplanis_undata	0.168823	2727.75
Lacertini	Phoenicolacerta_cyanisparsa	0.143395	1834.75
Lacertini	Phoenicolacerta_kulzeri	0.141368	1376.75
Lacertini	Phoenicolacerta_laevis	0.138024	1621.31
Lacertini	Phoenicolacerta_troodica	0.137371	1559.31
Lacertini	Podarcis_bocagei	0.118436	674
Lacertini	Podarcis_carbonelli	0.118877	1117.5
Lacertini	Podarcis_cretensis	0.109771	1742.75
Lacertini	Podarcis_erhardii	0.114477	1680.44
Lacertini	Podarcis_gaigeae	0.116808	1713
Lacertini	Podarcis_guadarramae	0.117451	857
Lacertini	Podarcis_hispanicus	0.123275	1164
Lacertini	Podarcis_lilfordi	0.117424	1438.44
Lacertini	Podarcis_liolepis	0.115822	1102
Lacertini	Podarcis_melisellensis	0.117139	1317
Lacertini	Podarcis_muralis	0.115971	460
Lacertini	Podarcis_peloponnesiacus	0.117853	1834.31
Lacertini	Podarcis_pityusensis	0.112361	1529.88
Lacertini	Podarcis_siculus	0.1163	1287
Lacertini	Podarcis_tauricus	0.123484	1073
Lacertini	Podarcis_tiliguerta	0.107492	1102
Lacertini	Podarcis_vaucheri	0.114572	1346.88
Lacertini	Podarcis_virescens	0.127863	1226
Lacertini	Podarcis_waglerianus	0.115499	1315.94
Eremiadini	Poromera_fordii	0.250905	3883.69
Gallotiinae	Psammodromus_algirus	0.116154	1102
Gallotiinae	Psammodromus_blanci	0.120093	1408
Gallotiinae	Psammodromus_edwarsianus	0.118233	1164
Gallotiinae	Psammodromus_hispanicus	0.117155	1010
Gallotiinae	Psammodromus_microdactylus	0.114566	1619.75
Gallotiinae	Psammodromus_occidentalis	0.122847	858
Eremiadini	Pseuderemias_smithii	0.1518	4721.38
Lacertini	Scelarcis_perspicillata	0.124078	1527.75
Lacertini	Takydromus_amurensis	0.158107	935.5
Lacertini	Takydromus_dorsalis	0.155277	2443.94
Lacertini	Takydromus_formosanus	0.162675	2077.94
Lacertini	Takydromus_hsuehshanensis	0.159242	521
Lacertini	Takydromus_intermedius	0.149925	2937.06
Lacertini	Takydromus_luyeanus	0.17344	1786.41
Lacertini	Takydromus_sauteri	0.164766	2638.56
Lacertini	Takydromus_septentrionalis	0.160068	2021.75
Lacertini	Takydromus_sexlineatus	0.173993	3978.88
Lacertini	Takydromus_smaragdinus	0.153475	2596.81
Lacertini	Takydromus_stejnegeri	0.158875	2413.72
Lacertini	Takydromus_sylvaticus	0.151877	1563
Lacertini	Takydromus_tachydromoides	0.164358	1318
Lacertini	Takydromus_viridipunctatus	0.163462	1954.62
Lacertini	Takydromus_wolteri	0.166629	1378
Lacertini	Teira_dugesii	0.109256	1040.88
Lacertini	Timon_kurdistanicus	0.127265	1501
Lacertini	Timon_lepidus	0.123338	1195
Lacertini	Timon_nevadensis	0.12381	1102
Lacertini	Timon_pater	0.122915	1437.88
Lacertini	Timon_princeps	0.122477	1498.53
Lacertini	Timon_tangitanus	0.127671	1133
Eremiadini	Tropidosaura_cottrelli	0.15302	937.188
Eremiadini	Tropidosaura_essexi	0.157783	1599.66
Eremiadini	Tropidosaura_gularis	0.154021	1267.88
Eremiadini	Tropidosaura_montana	0.156296	1267.88
Eremiadini	Vhembelacerta_rupicola	0.17643	2605.44
Lacertini	Zootoca_vivipara	0.123052	0

## Sheet: Figure 2E
Gene	H_above_30C_R2_coefficient	H_above_30C_slope	H_above_30C_p_values
VgI12507	0.0124329	-76814.5	0.649501
oo2VgS16394	0.07103	-39075.6	0.256024
VgI18259	0.103199	-38787.2	0.15562
oo1VgS15138	0.0440946	-35984.1	0.435051
VgI12535	0.0781569	-35455.1	0.232581
VgS15659	0.0306006	-34535.2	0.532914
oo1VgI13634	0.0334089	-33151.4	0.427758
VgI13605	0.120309	-28355.3	0.123453
VgR16799	0.0546082	-28255.6	0.335611
oo2VgSI10910-2	0.0406853	-28226.5	0.393776
VgS16203	0.0397888	-28026.5	0.476006
VgS22265	0.0630579	-27333.5	0.348179
VgI12847	0.0905099	-27043	0.185108
oo2VgSS10910-1	0.0374687	-27033	0.413528
VgS16546	0.0317289	-27031.2	0.493979
oo10VgR16062	0.00680749	-26469.4	0.729481
VgI13560	0.0178084	-26049.5	0.564156
VgS15715	0.0545356	-25394.2	0.321727
oo2VgS15457	0.00601407	-25115.1	0.7452
oo1VgI19595	0.0940823	-24884	0.176246
oo2VgS15727	0.0181699	-24063.6	0.560192
VgS17523	0.00897115	-22470.3	0.691217
VgI12586	0.0301953	-21886.8	0.451268
VgS22306	0.0207859	-20112.7	0.568164
oo1VgS17078	0.16668	-19809.4	0.166068
VgS18059	0.0278154	-19093.9	0.482192
VgS19172	0.0415595	-18630.9	0.484515
oo10VgS13945	0.221866	-18207.6	0.0360572
oo1VgSR10142-1	0.0615002	-18172.2	0.354402
VgS20270	0.042552	-17793	0.411512
VgS23107	0.0377301	-16938.3	0.398835
oo5VgS14572	0.051001	-16299.4	0.324956
oo2VgS16506	0.00428634	-15980.8	0.790017
oo2VgS15164	0.0998333	-15539.8	0.174743
oo2VgR12915	0.0511726	-14644	0.324121
oo1VgR16606	0.0655751	-13431	0.338411
VgS24293	0.0092112	-12841.1	0.68731
VgS20328	0.00797846	-12786.1	0.742182
oo10VgS26552	0.444139	-12673.6	0.000970959
oo4VgS18644	0.0277738	-12608.6	0.522633
VgI11650	0.0957812	-12360.7	0.243437
VgS19235	0.00813407	-12155.3	0.749234
oo3VgSSS10182-2-2	0.298491	-12133.1	0.0189822
oo1VgSS10862-1	0.0490922	-11975.5	0.376911
VgS15141	0.00385612	-11745.2	0.80062
VgS23645	0.0786976	-11745	0.275429
VgS18463	0.0184062	-11425.4	0.603633
VgS17357	0.0128832	-10978.7	0.653836
VgI21879	0.00399876	-10943.3	0.785383
VgS15101	0.0197582	-10794.2	0.565988
oo10VgR13687	0.483505	-10763.1	0.000466434
VgS18048	0.0176075	-10598.9	0.624209
oo1VgS20832	0.0177801	-10004.2	0.564469
VgS15546	0.0181043	-9887.11	0.571684
oo1VgS17724	0.0185407	-9596.64	0.578326
oo2VgI22583	0.0580506	-8916.45	0.292752
VgS19246	0.0157578	-8692.18	0.631187
oo10VgS17276	0.0181159	-8638.73	0.57156
oo4VgSS10379-2	0.0731108	-8304.34	0.235839
VgS21755	0.0340366	-8285.04	0.49397
VgS18713	0.00416192	-8053.09	0.786995
oo1VgR13144	0.0512041	-8047.73	0.323968
VgS22237	0.00504253	-7938.12	0.772674
VgS19717	0.012807	-7796.19	0.654801
VgR14270	0.00864225	-7592.89	0.68857
VgS18739	0.130358	-7267.64	0.169462
oo1VgI14546	0.00215593	-7124.64	0.845875
VgI17361	0.00479945	-6936.33	0.791625
oo1VgS19987	0.014468	-6796.28	0.623784
oo1VgI12229	0.00351765	-6434.08	0.798435
VgS15647	0.00785144	-6250.96	0.702503
VgS22839	0.00364315	-5693.16	0.818001
oo3VgSR10431-2	0.0888965	-5578.91	0.245087
VgS20857	0.00874424	-5355.77	0.686827
VgR18932	0.0294006	-5347.89	0.469788
oo10VgS18511	0.0116184	-5334.98	0.641886
oo4VgSSS10182-2-1	0.00630626	-5331.48	0.761918
oo2VgS14118	0.011624	-5287.78	0.691045
VgI15878	0.00389178	-5233.85	0.805751
VgI13149	0.0033907	-5158.41	0.818476
VgS14053	0.000567401	-5133.35	0.920597
oo2VgSSS10098-2-1	0.00776974	-5103.25	0.711726
VgS14570	0.00119814	-5041.63	0.898733
VgR22050	0.00461658	-5038.19	0.817477
oo2VgS14132	0.00413065	-5037.85	0.793786
oo3VgS16852	0.00815859	-4784.65	0.697001
oo10VgSS10521-2	0.315634	-4634.03	0.0152481
VgS21696	0.0011646	-4607.99	0.883249
VgS17307	0.00534183	-4565.49	0.759436
VgR17548	0.0035903	-4432.18	0.801863
VgR20312	0.0085156	-4374.58	0.698798
oo10VgS21643	0.312244	-4279.24	0.0128842
oo1VgS14490	0.017055	-4119.18	0.583149
oo1VgSSS10197-2-2	0.195743	-3967.44	0.0753493
oo5VgS20062	0.00716391	-3922.21	0.72275
oo1VgS18425	0.187851	-3913.86	0.0723636
oo3VgR20751	0.00178648	-3892.34	0.863591
VgSS10533-2	0.0690408	-3771.16	0.27712
VgR15976	0.0102081	-3717.08	0.680662
oo3VgR16044	0.000427173	-3640.88	0.929143
oo2VgS15663	0.0381397	-3634.61	0.452555
VgR12836	0.000177102	-3555.66	0.955593
VgR20433	0.0078161	-3455.47	0.710902
oo5VgR12873	0.000594031	-3321.41	0.921106
oo9VgS19523	0.0100606	-3316.75	0.67394
VgS17643	0.000808154	-3244.33	0.902645
VgS21555	0.0011267	-2711.47	0.888276
VgS15566	0.00406621	-2684.16	0.783622
VgS19564	0.000835065	-2594.69	0.921882
VgS18862	0.479755	-2508.06	0.00101248
VgS15153	0.00233815	-2495.7	0.844159
oo2VgS18475	0.0349265	-2474.04	0.443616
VgI18262	0.00532626	-2433.86	0.788236
VgS18320	0.000920286	-2432.49	0.896143
VgI18281	0.00832392	-2392.27	0.746412
VgS14544	0.00238587	-2285.04	0.868298
VgS15677	0.000557853	-2150	0.919057
oo5VgS20592	0.00415254	-2028.14	0.805906
oo2VgI12181	0.000517133	-1988.53	0.924186
oo1VgSS10703-2	0.0344071	-1967.73	0.43365
oo10VgR12260	0.0136096	-1946.27	0.624272
VgS15159	0.000812972	-1744.07	0.902357
VgS19462	0.000228107	-1709.8	0.948192
VgS20348	0.000368053	-1665.19	0.934218
oo4VgS20011	0.00039531	-1627.55	0.939626
oo2VgR13429	1.58469e-05	-1377.6	0.986337
oo2VgS17692	6.5709e-05	-1161.98	0.974534
oo1VgSS10524-2	0.0197599	-998.77	0.565971
oo2VgS16673	0.0239135	-940.363	0.540085
VgI13698	0.000194999	-844.833	0.952095
VgS22198	0.000194785	-824.513	0.956167
VgI15912	0.000118803	-796.175	0.963623
VgS19688	2.10688e-05	-769.354	0.984246
oo1VgSS14389-2	0.0142024	-761.022	0.61677
oo1VgS20615	0.0017765	-737.756	0.863969
oo5VgS19941	0.000302767	-723.373	0.943635
oo1VgSSR10128-2-2	0.0016193	-686.481	0.862508
VgS23461	0.000161089	-541.491	0.958872
oo10VgS18788	0.0118711	-528.594	0.710809
VgSS10544-1	3.37223e-05	-491.791	0.981176
oo5VgSI10272-2	0.0178037	-472.091	0.574924
VgSS10960-2	1.56264e-05	-382.596	0.987186
oo10VgS19569	0.000212236	-325.453	0.952798
VgSS10452-1	4.16199e-05	-316.579	0.977859
VgS18987	3.35143e-06	-285.748	0.993888
VgS21750	2.17894e-05	-138.975	0.983979
VgS15249	4.0276e-06	-111.606	0.993112
VgR12781	0.00214489	-96.7936	0.846266
oo1VgS13840	7.66114e-05	-66.4656	0.970785
oo1VgR12242	6.25192e-07	-31.7341	0.997437
oo1VgSS12039-1	1.30346e-05	6.15215	0.987947
VgS15611	1.82101e-06	154.372	0.995368
VgS21496	1.46095e-06	159.463	0.995851
oo2VgS15098	0.000232687	178.867	0.950579
oo10VgR17923	0.000425957	206.294	0.931176
VgS15545	0.000254611	210.805	0.949893
oo2VgS15577	6.32027e-06	218.186	0.991371
VgS20256	7.14606e-06	238.989	0.991334
VgS21534	6.2363e-06	244.527	0.991428
oo2VgS19494	0.00521301	397.081	0.783027
oo7VgS14567	3.07412e-05	423.987	0.983151
VgS19211	0.00276072	512.68	0.825872
VgS17616	4.41444e-05	559.901	0.978464
oo7VgS23294	0.0736769	566.402	0.233963
oo10VgI18260	0.00509523	607.8	0.758485
VgS20571	0.000139478	652.178	0.960587
oo2VgS12680	6.03758e-05	690.024	0.974064
VgS18887	0.000400079	692.915	0.935223
oo2VgI11889	8.99568e-05	715.847	0.971181
VgS14423	0.000120666	756.776	0.964401
VgSS10486-1	0.00521177	827.119	0.7623
oo1VgI15286	0.000272803	838.019	0.946493
oo2VgS22376	3.99569e-05	851.387	0.978899
oo1VgSS10161-1	0.00152887	881.17	0.873728
VgI21838	0.00106344	901.275	0.891439
VgS21495	0.000325038	911.567	0.943395
VgS17945	5.62057e-05	1084.65	0.979707
oo1VgR22720	0.000278442	1135.17	0.944334
VgS21524	8.6974e-05	1159.24	0.975878
VgR13428	0.0017772	1160.11	0.859925
VgS22686	0.0103333	1189.89	0.678809
oo10VgSSS10187-2-1	0.0161347	1266.77	0.615481
oo2VgR13374	0.00470467	1304.92	0.780237
oo10VgI23083	0.013277	1325.57	0.694873
VgS17401	0.000275608	1404.08	0.943061
oo10VgS20374	0.000293019	1424.21	0.942897
VgS20758	0.000917035	1461.34	0.899149
VgS22494	0.000162327	1511.64	0.959983
VgI21051	0.000585342	1591.25	0.919355
VgS20667	0.00826823	1602.92	0.711223
VgI18091	0.00115781	1789.76	0.883587
VgS22217	0.0022647	1793.87	0.851259
VgSSSR10081-2-2-2	0.00198457	1798.72	0.860671
oo1VgS21148	0.00432613	1820.25	0.795404
VgS19975	0.00051808	1845.47	0.924117
oo10VgSSI10173-1-1	0.145071	1850.64	0.145537
oo1VgI21030	0.00209529	1866.12	0.876519
VgS21152	0.000876028	1883.25	0.910218
VgS20138	0.00215325	1941.43	0.859629
oo2VgSI10590-2	0.00791048	1957.89	0.701436
oo1VgI20936	0.00345846	1958.84	0.810993
VgS19622	0.00128722	2007.05	0.877299
VgS22405	0.000488392	2030.56	0.924249
VgI16762	0.00113931	2065.68	0.887656
VgI21020	0.0166817	2177.32	0.609507
oo6VgS17821	0.108519	2195.23	0.230532
VgS17998	0.00777566	2237.71	0.71162
oo10VgS16188	0.00226378	2247.83	0.837729
VgSI10345-2	0.00351587	2310.09	0.815209
VgS19948	0.000644142	2329.82	0.917856
oo10VgSS10616-2	0.0026984	2430.18	0.82782
VgI20974	0.0020543	2502.88	0.845327
VgI15941	0.00033921	2544.53	0.950171
oo1VgS19322	0.000390458	2547.97	0.9341
VgS22063	0.0210997	2560.69	0.541175
VgS24795	0.0160249	2585.47	0.59485
oo1VgS21458	0.0044275	2667.67	0.780458
VgSS10517-1	0.00741746	2693.9	0.710491
VgS20845	0.0120951	2722.69	0.644389
VgS16148	0.00138057	2729.8	0.876411
VgS16540	0.00107768	2730.95	0.887662
oo10VgSR11203-2	0.000144406	2770.1	0.959897
oo1VgI13617	0.000780942	2792.14	0.904291
VgS18706	0.000641493	2853.75	0.915589
VgS16804	0.000522588	2861.26	0.923788
VgS17192	0.00743796	2919.78	0.750801
oo1VgS14142	0.000874738	2925.95	0.913417
VgS18516	0.00438984	2937.43	0.77538
VgI13416	0.241034	3081.49	0.0328053
VgS14637	0.00960773	3097.8	0.708209
oo1VgS18053	0.00858282	3112.68	0.697665
oo10VgR12325	0.0060174	3277.19	0.792101
oo1VgR14286	0.0140685	3282.2	0.639244
oo2VgSSS10197-2-1	0.00577933	3338.81	0.757076
VgI19798	0.0190804	3360.2	0.550432
VgS23340	0.0268841	3394.7	0.489722
VgS15186	0.000901751	3500.86	0.899989
VgSS10545-1	0.0445037	3504.19	0.469094
VgS21265	0.0048435	3509.06	0.790691
VgS14609	0.11439	3512.94	0.156685
oo10VgI12810	0.00542038	3567.2	0.751126
VgS20132	0.0059014	3570.5	0.740668
VgS22714	0.00308203	3629.05	0.811096
oo10VgS20076	0.136867	3682.49	0.143843
VgI18249	0.00315874	3791.91	0.842307
oo3VgS17518	0.00193203	3807.96	0.866972
VgS20650	0.00222991	3841.69	0.838932
oo1VgI18129	0.00217619	3884.26	0.845161
VgI12989	0.00128269	3901.4	0.895238
oo1VgS16556	0.0108464	3926.09	0.653246
VgI13055	0.00310157	3934.01	0.815602
oo2VgS22048	0.0277847	3967.96	0.537231
VgR19725	0.00711914	3978.7	0.764966
VgS14365	0.0033009	3985.33	0.804624
VgI19864	0.022971	4066.76	0.51194
oo2VgI20917	0.000524273	4077.23	0.932922
VgR20628	0.000780114	4077.94	0.909632
oo10VgR13399	0.00126308	4213.71	0.88175
oo1VgS22171	0.0173446	4302.54	0.57994
oo10VgS20749	0.362692	4327.17	0.00495598
VgS13812	0.00104717	4345.04	0.889255
oo2VgR11924	0.00695386	4404.12	0.75034
VgS15450	0.0762815	4413.47	0.300451
VgI19838	0.214237	4448.46	0.0459782
oo2VgS21658	0.014576	4471.4	0.622482
VgS18670	0.00334123	4558.8	0.819784
VgSR10652-2	0.000945177	4569.26	0.894755
VgS19221	0.00369602	4587	0.829589
VgS21096	0.00402237	4624.2	0.815494
VgR15766	0.0964963	4642.56	0.241592
VgS21289	0.0055667	4646.12	0.747892
oo2VgR15867	0.00307809	4647.91	0.81629
oo1VgI12360	0.00155844	4719.23	0.865093
VgS20077	0.000571698	4725.34	0.920298
oo10VgS14459	0.0743915	4743.32	0.258579
oo10VgSSR10393-1-2	0.0101217	4769.4	0.681949
oo3VgS13956	0.101038	4831.52	0.160266
VgI13486	0.000826369	4840.72	0.901559
oo8VgS19176	0.0256598	4892.57	0.487921
VgS17526	0.0044	4897.43	0.775127
VgI13618	0.0584369	4904.59	0.291103
VgS13908	0.0243121	4937.89	0.499724
VgS17640	0.00402387	4942.93	0.784726
VgI13288	0.0451967	4975.47	0.368182
VgS20477	0.0173564	5011	0.569188
oo1VgS22752	0.129666	5056.33	0.118869
VgS21369	0.0202634	5059.64	0.538204
VgS17991	0.00351196	5068.76	0.809562
VgS24932	0.0337779	5114.18	0.425174
VgR12984	0.00391052	5117.73	0.799246
oo10VgSSR10107-2-1	0.0345347	5149.85	0.432784
VgS15218	0.00735118	5188.22	0.752216
oo1VgSI10723-1	0.0142541	5218.45	0.637026
VgS24044	0.0226603	5232.08	0.551026
oo2VgSR10148-1	0.015515	5248.58	0.600819
VgS14327	0.0231213	5313.39	0.522191
VgS21760	0.0191847	5355.92	0.560321
oo7VgS17000	0.0203342	5478.98	0.537488
VgS19231	0.0293165	5497.14	0.470433
VgS19675	0.0135071	5511.32	0.615892
VgR14710	0.00361268	5516.23	0.812725
VgS19992	0.0706188	5529.69	0.286505
VgS24295	0.00693196	5587.33	0.767997
VgS22004	0.00590545	5597.95	0.761832
VgS18399	0.03762	5656.16	0.525468
VgS14111	0.0248217	5656.82	0.50709
VgS23077	0.064035	5663.58	0.2684
VgS19405	0.00121017	5680.4	0.887567
VgR13393	0.0334766	5684.91	0.427283
VgSR10224-1	0.019879	5702.57	0.553239
VgS21199	0.0197266	5768.49	0.543692
VgS17393	0.00817269	5793.4	0.704658
oo4VgS18964	0.0118392	5867.42	0.667362
VgS13918	0.03817	5944.45	0.422808
VgSS10717-2	0.0376756	5946.51	0.455373
VgS22991	0.0069831	5949.46	0.718754
VgI12461	0.308067	5997.31	0.011077
VgS14158	0.0880174	6011.33	0.20402
oo10VgS14300	0.041564	6012.85	0.375394
VgI13568	0.0114918	6079.6	0.652824
VgS23109	0.147487	6081.18	0.0945818
VgS14208	0.0154797	6116.49	0.601237
VgS19049	0.0222983	6119.45	0.554262
oo3VgS16067	0.235111	6146.25	0.0302446
VgS19086	0.00217045	6229.89	0.859075
VgS17485	0.00469366	6263.74	0.767936
VgS18910	0.0038024	6421.75	0.796209
oo1VgI15890	0.0512251	6460.84	0.323866
oo3VgS17508	0.0115295	6467.26	0.681668
VgR13827	0.00114985	6501.8	0.887141
oo1VgS15608	0.042205	6517.82	0.398811
VgS16152	0.0100648	6528.84	0.6828
VgI14876	0.00899926	6529.07	0.682519
VgS23987	0.17999	6534.01	0.0793079
VgSS10792-2	0.025431	6560.06	0.514323
VgS19669	0.00827048	6567.67	0.695025
oo10VgSI11243-2	0.0748624	6602.09	0.257017
oo1VgS21411	0.0276988	6691.02	0.470892
VgS19332	0.00400692	6788.92	0.785169
oo1VgR11448	0.0665478	6822.69	0.317471
oo2VgI18222	0.185115	6829.04	0.109416
VgS17199	0.00323448	6838.94	0.822642
VgSR12948-2	0.00876973	6839.5	0.720723
oo1VgS20847	0.0119304	6841.61	0.646667
oo1VgI12613	0.00436049	6847.58	0.782088
VgI18233	0.00267648	6880.34	0.838455
oo2VgS20743	0.639713	6891.82	1.35208e-05
oo1VgS18424	0.035017	6918.65	0.504256
VgS22212	0.0215291	6932.95	0.616692
VgS16352	0.0970523	7029.53	0.194169
VgI11863	0.083798	7042.18	0.215736
VgI12466	0.405396	7045.78	0.00191203
VgS20336	0.10048	7046.13	0.16149
VgI13580	0.0116172	7048.55	0.641904
VgS18341	0.00987277	7097.58	0.685692
VgSS10473-2	0.119776	7119.56	0.124342
oo1VgS14813	0.0361437	7144.82	0.44988
VgS18358	0.0543555	7229.22	0.32255
VgS20795	0.00783739	7232.25	0.710525
VgI12432	0.0426734	7275.05	0.396149
VgI19916	0.110037	7277.77	0.141829
oo2VgI13528	0.00431178	7296.41	0.78328
oo1VgS17043	0.0358027	7357.09	0.43785
VgR17125	0.00860823	7361.25	0.714241
oo1VgS17593	0.0139145	7366.05	0.63055
VgI12508	0.0551452	7395.92	0.318959
VgS18026	0.118244	7416.81	0.137675
VgS14338	0.0401721	7431.34	0.383682
VgS23019	0.015644	7435.25	0.589057
VgS15061	0.00535988	7452.53	0.787583
VgS17081	0.0126783	7465.51	0.627007
VgS20633	0.0199295	7524.73	0.630238
oo1VgR17694	0.0541967	7570.37	0.323278
VgSR10800-2	0.0723148	7585.61	0.313881
oo2VgI18977	0.0728078	7653.93	0.249933
VgI23227	0.0148284	7693.04	0.64152
oo1VgI13622	0.00472656	7710.75	0.773345
VgS17478	0.0451868	7730.43	0.368235
VgS23248	0.137374	7781.46	0.107675
VgS14042	0.079439	7795.27	0.215794
VgSR10518-2	0.00951723	7818.43	0.673981
oo6VgI11021	0.138251	7838.43	0.116995
VgSR10146-2-2	0.013688	7869.84	0.613522
VgS18890	0.0028692	7873.9	0.822535
VgS22091	0.0464638	7882.39	0.375468
oo1VgS18973	0.00540564	7905.26	0.764843
oo6VgR13438	0.0516277	7920.35	0.335347
VgS21389	0.00242404	7925.16	0.836689
VgS19136	0.00784526	7931.4	0.710386
VgS20657	0.00828799	7994.25	0.710892
VgS23936	0.068764	8017.14	0.293162
VgS21645	0.00506309	8021.4	0.765623
VgR13501	0.0200608	8025.43	0.575064
oo2VgSSS10250-2-1	0.0185094	8031.38	0.567374
VgS18631	0.133642	8091.39	0.123768
VgS16795	0.00418451	8101.24	0.805174
VgS21142	0.0366348	8147.41	0.4059
VgS15441	0.127382	8167.79	0.122407
oo1VgI11798	0.00943792	8178.41	0.710694
VgR11856	0.0319218	8183.35	0.438408
oo2VgS16868	0.00837919	8191.21	0.717919
VgS23824	0.00320285	8198.97	0.812666
VgR15769	0.0177145	8230.95	0.575892
VgS21368	0.207865	8240.8	0.117394
VgR18942	0.00359152	8247.33	0.825506
VgR21711	0.016877	8283.24	0.607403
oo2VgR13513	0.0170452	8305.31	0.594213
oo1VgI18082	0.175201	8393.79	0.0838505
VgI21021	0.0542087	8395.93	0.30979
VgI21840	0.154202	8431.64	0.0782649
oo1VgS18930	0.00714193	8490.47	0.7157
VgI12533	0.00933011	8505.43	0.685397
VgS21099	0.0203172	8516.77	0.548852
VgS18611	0.0395507	8521.7	0.400591
VgI12377	0.0598817	8546.16	0.285032
oo1VgS17885	0.0314289	8572.3	0.496062
VgS16662	0.0882219	8574.09	0.191036
VgS17608	0.0945056	8582.95	0.175226
VgS22510	0.0287548	8611.06	0.462435
VgI15477	0.0177699	8627.16	0.586408
VgR12356	0.0296777	8642.37	0.455233
VgS21202	0.0200589	8647.83	0.540283
oo1VgR17105	0.0442041	8663.2	0.360316
oo4VgS16781	0.0433847	8663.72	0.378185
oo2VgR17836	0.0243147	8684.26	0.578935
VgS22690	0.111111	8704.62	0.139782
oo3VgS17492	0.0226229	8755.82	0.515193
oo5VgS21298	0.0137315	8814.67	0.612955
oo1VgS17012	0.0563736	8814.67	0.327694
oo1VgS21204	0.0807495	8818.36	0.304681
VgS19526	0.00270626	8823.91	0.827573
oo1VgR13372	0.161876	8824.24	0.0786357
VgI13700	0.0192728	8835.63	0.54841
oo3VgI12890	0.0292635	8850.26	0.458444
VgI21908	0.0349709	8852.8	0.416971
VgI12706	0.00166739	8916.83	0.8605
VgR15849	0.108024	8918.18	0.157103
VgS20066	0.0362935	8925.52	0.479732
VgSR10311-2	0.00736232	8933.14	0.726891
oo10VgS15603	0.0257512	8933.38	0.499141
VgSS10422-1	0.0174177	8943.68	0.6261
oo8VgR12426	0.0267333	8993.17	0.530637
VgS17768	0.0133943	8999.71	0.637059
VgR13062	0.0076992	9001.92	0.712984
oo2VgI19908	0.0428714	9015.75	0.367825
VgI15889	0.0294658	9029.84	0.540728
VgI13116	0.0185131	9109.79	0.578612
VgI16192	0.0145648	9128.71	0.602301
VgS19417	0.0444424	9129.7	0.372303
VgS17085	0.0255162	9209.13	0.50113
VgSSI10164-2-2	0.788426	9224.58	8.75272e-07
VgI15994	0.0820671	9229.35	0.208034
VgS20659	0.0541684	9261.72	0.323408
oo7VgR12000	0.251191	9263.54	0.0479623
oo1VgS13730	0.00651136	9292.42	0.728061
oo6VgR14268	0.0367833	9292.67	0.431527
VgS18045	0.0116768	9301.13	0.641046
VgS17268	0.0353854	9318.33	0.414173
VgSSS10196-2-1	0.0322117	9321.6	0.462211
VgS21186	0.0389434	9346.04	0.391206
oo1VgSS10753-1	0.0196379	9348.58	0.604711
VgS17996	0.113306	9364.92	0.158789
VgR24153	0.110308	9374.59	0.152526
VgR11835	0.0140594	9379.88	0.608716
VgS21409	0.031194	9384.96	0.45634
oo1VgI12637	0.099758	9509.48	0.18774
VgI11010	0.023968	9538.02	0.514579
VgS19333	0.0465963	9539.1	0.42201
VgI18178	0.106345	9541.89	0.186611
VgR16210	0.00931712	9542.46	0.685605
oo4VgSSR10177-1-2	0.0547618	9551.37	0.334912
VgI11662	0.0125706	9566.2	0.628484
VgS19021	0.0909976	9577.52	0.22378
oo2VgS15481	0.0316646	9594.33	0.440289
VgI19829	0.0797295	9602.88	0.21492
VgS17480	0.211617	9621.44	0.0358815
VgR13248	0.0781228	9621.49	0.232687
VgS16784	0.00919547	9624.25	0.679252
VgR12748	0.00950082	9631.6	0.740271
oo8VgSS10446-1	0.0765811	9674.48	0.251409
VgS20423	0.0444268	9724.11	0.372388
VgI15454	0.10495	9768.57	0.163493
VgI12602	0.00633661	9781.55	0.731603
VgS17397	0.0785458	9781.55	0.293092
VgS15259	0.0295964	9788.22	0.45586
VgS24715	0.042982	9821.46	0.409106
VgS19274	0.0276364	9857.34	0.4714
VgR20609	0.0138645	9870.46	0.63117
VgI13711	0.274807	9878.78	0.0255341
oo3VgS15610	0.0554423	9899.57	0.362943
VgS16391	0.231236	9919.53	0.037142
oo10VgI13662	0.0375952	9922.48	0.488674
oo1VgSS10480-2	0.044179	9924.13	0.360456
VgI13503	0.105701	9940.9	0.202903
VgI19739	0.0486518	9970.92	0.350051
VgR15965	0.10445	9972.86	0.190814
VgS18641	0.0579311	9976.09	0.369205
VgR21788	0.0363377	10005	0.463644
VgS23390	0.0544014	10027.5	0.308907
VgS22059	0.0319883	10028.6	0.492191
VgS15453	0.0136259	10029.8	0.678659
VgS20548	0.0503541	10042.7	0.341542
VgS14064	0.109981	10084.5	0.209545
VgS17892	0.0202399	10101.8	0.627559
VgS20762	0.154061	10121.4	0.0784132
oo10VgS17049	0.161232	10160.3	0.0711993
VgS19287	0.101756	10179.3	0.170421
VgS14582	0.304294	10197.6	0.00953246
VgS20176	0.0430234	10248.7	0.458227
VgS16809	0.271912	10249.4	0.0153401
oo7VgS15496	0.0299247	10259.7	0.506721
oo1VgS17916	0.100568	10266.1	0.18586
VgS20815	0.0268518	10284.6	0.477851
oo1VgI13548	0.1673	10285.8	0.0656071
VgS17791	0.0546541	10315.6	0.335402
VgS19184	0.0692114	10329.3	0.262432
VgI14244	0.00718513	10331.8	0.722355
VgS15511	0.0992115	10345.2	0.164308
oo2VgS13768	0.00906533	10347	0.689677
oo10VgSS10373-2	0.0584192	10404.2	0.318809
VgS16268	0.0293683	10438	0.558015
oo10VgSSS10191-2-2	0.457893	10439.2	0.00146434
VgS23823	0.0101822	10472.3	0.663409
VgS22300	0.313042	10502.6	0.0103162
VgI12424	0.111001	10522.1	0.224953
VgS23481	0.152054	10522.9	0.0805578
VgS16416	0.111057	10563.4	0.151055
VgR12320	0.0447635	10569.5	0.370541
oo4VgS16897	0.0853057	10575.3	0.310936
oo1VgS22394	0.0695884	10586.8	0.261089
VgR11913	0.0486589	10631.2	0.448558
VgR21841	0.126719	10665.5	0.113242
VgS14415	0.138877	10669.5	0.155157
oo1VgS16534	0.013611	10673.6	0.614529
VgI13509	0.086717	10683.3	0.195047
VgI21845	0.0201453	10691.5	0.539402
VgS18785	0.0436753	10719.9	0.363271
VgS18784	0.0369857	10726.7	0.444549
VgS19464	0.057673	10740.8	0.337115
oo1VgR12728	0.0332525	10743.7	0.483616
oo10VgR13176	0.0164614	10764.3	0.579407
VgS14797	0.00577013	10811.3	0.75026
VgS18640	0.0169399	10836	0.584434
VgSS10436-1	0.0952128	10850.8	0.198675
VgI15952	0.0274458	10872	0.472954
VgR17935	0.129673	10891.3	0.118859
VgS19215	0.0484569	10925.3	0.337649
oo9VgR18118	0.149721	10934.1	0.0919106
VgS22534	0.0457212	10936	0.409902
VgI12493	0.152448	10940.2	0.0801321
VgR14656	0.0228781	10962.4	0.524413
oo7VgS22744	0.0798712	10969.2	0.227311
oo1VgS22144	0.0392244	10981.6	0.389468
VgS21299	0.133517	10989	0.103348
VgS22142	0.0479637	11010	0.353567
VgS19186	0.0118534	11019.2	0.647738
oo10VgSI11073-2	0.301718	11021.5	0.0148536
VgS18837	0.0660171	11103.4	0.274146
VgS20404	0.0529844	11106.1	0.328905
VgS16583	0.0854178	11108.8	0.198584
VgSS10556-2	0.00947593	11129.7	0.691772
VgS22529	0.083671	11162.4	0.20345
VgS18347	0.0154997	11179.7	0.611583
VgS19993	0.164935	11205.5	0.0844674
VgS15438	0.105093	11249.9	0.16319
oo4VgI16922	0.0579919	11253	0.368947
VgS18484	0.0934407	11269.4	0.189973
VgS19031	0.0113465	11287.9	0.654894
VgSS10986-2	0.0990256	11357.7	0.164725
VgS26850	0.0664998	11388.9	0.272338
VgS16055	0.0898263	11469.7	0.186858
VgS16628	0.0601427	11483.5	0.297342
VgS14961	0.0514746	11493.6	0.381194
VgI18133	0.136398	11513.1	0.131472
VgI12383	0.0287201	11541.8	0.475051
oo1VgS22951	0.0215364	11606.3	0.54883
oo8VgR13346	0.0210197	11626.4	0.530636
VgR14750	0.228284	11645.8	0.0284827
oo8VgS19097	0.142143	11652.4	0.0920362
VgI23147	0.0422074	11667.4	0.371643
VgR15655	0.071993	11675.1	0.239594
VgSI15871-2	0.0409555	11690	0.487775
VgS15029	0.0791798	11697.5	0.216576
oo10VgSS10631-2	0.0815785	11702.7	0.222195
VgS14925	0.0461972	11738.4	0.362808
VgSS10599-1	0.00792444	11756.4	0.71705
VgR12616	0.0339328	11764	0.436893
VgI19563	0.100327	11853.9	0.161828
VgS20275	0.0747689	11855.6	0.272243
VgS17671	0.0208327	11865.1	0.532491
VgS20777	0.0212428	11875.4	0.539791
VgS15744	0.10227	11875.9	0.19578
VgS22023	0.0171139	11882.9	0.616751
oo1VgI13317	0.129157	11938.2	0.109587
VgS14640	0.037926	11953.5	0.397589
VgI15858	0.108113	11977.7	0.145576
oo10VgS17606	0.0410773	11994.1	0.419914
VgS16787	0.0142689	11995.8	0.61594
VgS19266	0.0649776	12011.6	0.292246
VgS22458	0.0176817	12048.3	0.576248
oo1VgS20442	0.0522122	12055.1	0.332553
VgR12138	0.0192428	12177.8	0.548724
oo10VgR12567	0.0571069	12199.5	0.310252
oo1VgS14376	0.0413559	12200.6	0.389823
VgI11292	0.127509	12219.8	0.122208
VgS14808	0.00909668	12224.5	0.680892
VgS21772	0.156691	12292	0.103934
oo1VgR16786	0.025944	12298	0.48549
VgI11832	0.201798	12301.7	0.0808861
VgR12223	0.0225364	12339.9	0.565227
VgI16053	0.108982	12349	0.143872
VgS17080	0.010851	12374.7	0.671281
oo1VgR12243	0.282038	12390.9	0.03428
VgR11681	0.00696469	12398.7	0.71911
VgI17281	0.0157407	12405.7	0.587899
VgS18709	0.0148085	12421.4	0.609295
VgS18978	0.0219558	12457.5	0.521525
VgS19965	0.019082	12464.5	0.550415
VgS21190	0.0584908	12491.2	0.304284
VgR15923	0.0703998	12498.5	0.258224
VgS21457	0.140945	12516.4	0.0935292
VgS19960	0.103396	12535.2	0.242528
VgSS11363-2	0.0673666	12557.6	0.283237
VgS18949	0.027568	12574.9	0.471957
VgS16702	0.0717962	12580.3	0.240262
VgS17072	0.0647392	12585.4	0.341616
VgI13532	0.524577	12593.7	0.00226102
VgI18298	0.0489077	12661.6	0.335354
oo8VgS19419	0.131601	12667	0.138993
VgI11789	0.0166519	12668	0.587672
VgS22303	0.01133	12684.1	0.646075
VgI13611	0.200324	12789.9	0.0419003
VgR12598	0.102154	12835.7	0.182238
VgR22491	0.036017	12835.9	0.409961
VgS19454	0.160188	12866.5	0.0722069
VgS13932	0.0325007	12907	0.434216
oo4VgS19230	0.0832214	12936.6	0.26147
VgS21628	0.135874	12938.1	0.12044
VgS14150	0.0241636	12946.1	0.501052
oo1VgR12038	0.120802	12979.5	0.157583
VgS14864	0.0284906	13036.3	0.476846
VgI18267	0.121482	13063.8	0.121517
VgS20100	0.101646	13078	0.158946
VgS23468	0.119002	13082.6	0.136336
VgS19284	0.204425	13107.6	0.0519528
VgS20713	0.16996	13118.1	0.0632937
oo1VgS20417	0.0380055	13119.2	0.453367
VgS15255	0.101495	13119.8	0.183733
oo3VgS13716	0.107262	13156.6	0.253016
oo1VgR13697	0.0662535	13169.3	0.259985
VgS18522	0.0297457	13171.5	0.508014
VgS15201	0.0580851	13172.8	0.292605
VgI18208	0.0648962	13190.7	0.265096
VgS17771	0.0596133	13232	0.286148
VgS17614	0.151859	13250.3	0.0894249
VgS22074	0.0336175	13257	0.452439
oo10VgS16885	0.0891407	13259.6	0.188631
VgI12186	0.0288114	13260.5	0.474339
oo1VgR16974	0.0792759	13271.1	0.229126
VgS17347	0.0239942	13275.1	0.514346
oo1VgS19980	0.22712	13277.8	0.0619966
VgS16631	0.19663	13282.3	0.0440703
oo6VgR12908	0.00429736	13293.4	0.802612
oo1VgS19143	0.139189	13304.4	0.0957632
VgS14845	0.223746	13321.4	0.030339
VgR13129	0.0331019	13325.9	0.455987
VgS14115	0.0404567	13336.2	0.381968
oo1VgS19115	0.00127311	13341.7	0.899541
VgS14814	0.0543051	13342.6	0.322781
VgI15773	0.0281381	13363.9	0.505843
oo7VgS17388	0.086618	13389.5	0.207826
oo1VgS20292	0.0731679	13390.2	0.262689
VgR13689	0.0788448	13402.2	0.217592
VgS14504	0.0388897	13445.5	0.391539
VgR16138	0.066862	13466.7	0.285113
VgR14310	0.0646906	13601.7	0.308443
oo1VgS14468	0.0493231	13618.2	0.375763
VgS17993	0.206678	13638.1	0.0440253
VgI13669	0.052706	13641.2	0.375403
VgS20218	0.0379869	13653.2	0.397203
oo3VgI13566	0.16911	13708	0.0716525
VgI12401	0.260576	13714.1	0.0180564
VgS14279	0.0248796	13716.2	0.494698
VgS16181	0.0406982	13740.5	0.380521
VgI18140	0.158383	13741.6	0.101917
oo1VgSS12139-2	0.0826868	13742.8	0.298698
VgS16776	0.0204254	13744.7	0.571574
VgS22211	0.155517	13761.6	0.0768923
VgR14086	0.0455237	13762	0.380459
oo10VgS17924	0.255138	13772.3	0.0273906
VgI15894	0.108719	13789	0.155696
oo1VgS16301	0.105646	13808.2	0.15053
oo1VgS21486	0.0566256	13825.4	0.326583
VgS18816	0.0332025	13828.3	0.455291
VgS20655	0.00575102	13864.1	0.743885
VgS16218	0.0523592	13868.1	0.318424
VgS23269	0.0663733	13897.2	0.259539
VgS16988	0.0712947	13904.3	0.241974
VgS17896	0.102739	13930.3	0.1947
VgS20700	0.232201	13932.6	0.0428694
oo1VgI16542	0.0736518	13938.8	0.234046
oo1VgS21793	0.174672	13941	0.0593893
VgS15076	0.0184223	13979.3	0.568295
VgS13751	0.114894	14026.3	0.143752
VgS19591	0.0733884	14054.2	0.234917
VgS18569	0.0224096	14067.1	0.580021
VgS18761	0.0119576	14075.8	0.637038
VgS21552	0.0137898	14081.7	0.612197
VgI11656	0.0465932	14092.1	0.347349
VgR13005	0.100654	14109.4	0.161108
oo1VgS16286	0.131677	14114.9	0.105936
VgS13872	0.205105	14127.7	0.0392428
VgI18124	0.0784594	14181.9	0.311939
VgI21895	0.0532173	14202.6	0.314382
VgS14952	0.0106609	14212	0.66488
VgR14846	0.297804	14233.8	0.0104995
VgS13795	0.166558	14234	0.147439
VgS19217	0.026626	14245.8	0.491842
oo5VgS14012	0.0524826	14261.6	0.345466
oo3VgSS14350-2	0.220744	14272.8	0.0316298
VgS21373	0.168262	14276	0.072438
oo2VgI13354	0.108752	14312.3	0.167955
VgI18273	0.207071	14313.2	0.0381974
oo1VgS13858	0.193243	14313.4	0.0884265
oo10VgS15494	0.213157	14314.3	0.0351277
VgS18042	0.0432553	14334.6	0.365641
oo1VgS22073	0.0456375	14346.8	0.352462
VgI20086	0.0264643	14348.3	0.493178
VgS18395	0.048867	14366.2	0.34896
VgS14032	0.0688702	14394.3	0.25045
VgSS10986-1	0.0942567	14399.5	0.175825
VgI18251	0.184139	14419.7	0.0856447
VgS17095	0.174098	14441.5	0.0671944
VgS21144	0.0768328	14464.2	0.223808
VgS19160	0.0175052	14472.1	0.567522
VgS17773	0.0457428	14510.3	0.365235
oo1VgR15586	0.248989	14512.6	0.029639
oo4VgS16613	0.140435	14541.6	0.138323
VgI21943	0.309383	14580.6	0.00883274
VgI17532	0.0815713	14589.3	0.222216
VgS19571	0.0913231	14602.8	0.195328
VgS18650	0.156807	14614.4	0.0755692
VgSS10284-1	0.0960715	14618.7	0.17151
VgS13832	0.00579946	14625	0.742844
oo3VgR11799	0.0242817	14655	0.499996
VgS19326	0.0109671	14659.7	0.651438
VgI12531	0.0312144	14680.5	0.44361
oo5VgR20157	0.245727	14682.1	0.0262371
oo3VgS15142	0.0309825	14690.3	0.514348
VgS20497	0.100497	14726	0.161452
VgS22814	0.11065	14745.4	0.140658
VgS15472	0.00759968	14750.2	0.707106
VgI16240	0.101414	14763.9	0.159448
VgS17630	0.0132078	14784.2	0.63943
VgSS10798-2	0.0292145	14794.5	0.458826
oo1VgI13151	0.617388	14798.6	4.02893e-05
VgS18791	0.198345	14817.5	0.0961844
VgS19501	0.0433653	14831.9	0.365018
VgS18874	0.212537	14836.4	0.0407708
oo2VgI19772	0.0132698	14850.9	0.619031
oo2VgI15797	0.238263	14859.5	0.0247719
VgS22511	0.0338094	14864.6	0.424954
VgSS10504-1	0.0548416	14884.8	0.349622
VgS14315	0.299925	14890.3	0.0345774
VgS14873	0.0187636	14898.3	0.553793
oo1VgS20006	0.138446	14910.6	0.0967235
VgS20807	0.0347609	14912.3	0.418398
VgS22054	0.109265	14939.2	0.143321
VgS18825	0.0444386	14941	0.359016
VgI16033	0.0408226	14981.4	0.43676
VgS16780	0.0461535	14989.7	0.480908
VgR14117	0.0413881	14997.4	0.449824
VgS15602	0.17699	15001.5	0.0575562
VgS16872	0.0408178	15066.2	0.421418
VgS20853	0.258456	15075.9	0.018612
VgS21408	0.0773682	15092.2	0.222135
oo1VgS17894	0.0697454	15120.2	0.260532
VgS17851	0.00562755	15128.9	0.753272
VgS19330	0.0524165	15146.7	0.318152
VgR13398	0.0419847	15174.8	0.430167
VgS18991	0.0678589	15192.9	0.281422
VgS19339	0.0288334	15218.9	0.474168
VgS20406	0.0891957	15244.8	0.188488
oo6VgI12806	0.0932419	15265.2	0.203629
oo10VgSS10607-2	0.216191	15289.2	0.0518667
VgS16185	0.0749193	15291.8	0.242913
VgS18937	0.213401	15298.7	0.0350098
oo1VgI15809	0.0664211	15302.5	0.373697
VgS23584	0.185874	15314.6	0.0510243
VgSS10857-1	0.0554811	15342.4	0.398054
oo1VgSI10417-1	0.049266	15352.4	0.34695
VgS20237	0.157099	15355	0.0752725
VgR22947	0.103406	15376.4	0.166803
VgS19058	0.178356	15384.6	0.0636032
VgS16794	0.0644992	15393.2	0.294091
VgS20805	0.134108	15419.2	0.112282
VgS14830	0.0812542	15419.7	0.251574
VgS17579	0.133789	15437.2	0.13551
VgS19170	0.00193226	15478.9	0.84994
VgR19132	0.01565	15492.9	0.588986
oo1VgS20249	0.119499	15518.3	0.135468
VgS19197	0.180573	15561.7	0.0548296
VgS20034	0.0776931	15567.3	0.247854
VgS16665	0.0802688	15581.8	0.226108
VgS17801	0.0330166	15590.9	0.443259
oo6VgS14748	0.0605575	15620.1	0.282244
oo1VgSR10609-1	0.0991381	15635.1	0.203155
oo1VgI12675	0.0522894	15638.2	0.318756
VgS14575	0.113463	15648.7	0.146433
VgS16082	0.0286666	15653.4	0.475468
VgS21329	0.0306686	15665.6	0.447687
VgS19275	0.218678	15692.4	0.0376066
VgSS10851-1	0.156788	15702.4	0.103818
VgS18695	0.0561774	15730.7	0.300913
VgS20626	0.115618	15732.3	0.142416
VgR12650	0.014753	15777.3	0.599948
VgS21634	0.321358	15816.1	0.00736968
oo9VgSR10440-2	0.0604153	15878.1	0.296215
VgS21441	0.131958	15922	0.105536
VgS20585	0.304575	15929.6	0.0329284
VgR20503	0.0274753	15943.5	0.48492
VgS16061	0.0653319	15947.8	0.263443
oo1VgS17573	0.121618	15952.4	0.221698
VgS15604	0.349628	15954.8	0.00603634
VgS18326	0.0390474	15969.1	0.403666
VgS16428	0.0146091	15980.4	0.601746
VgR11995	0.189757	15989.1	0.0622885
oo1VgS20360	0.208342	16022.9	0.0872214
VgS17327	0.0407607	16024.9	0.393329
oo10VgSR10145-1	0.104528	16033.5	0.164389
VgS17819	0.229825	16048.9	0.0378092
VgS17716	0.122485	16050.9	0.141866
VgI13408	0.355234	16057.1	0.0148284
VgS16871	0.0875398	16069.1	0.248896
oo1VgSS10519-2	0.38444	16094.7	0.00792806
VgS15698	0.133595	16095	0.113024
VgI16969	0.089776	16116.9	0.186987
VgS17972	0.0481217	16119.5	0.352756
VgS16126	0.0832471	16121.9	0.204651
VgR15194	0.0161233	16176.2	0.652025
oo1VgS20050	0.18564	16222.4	0.051186
oo2VgS20358	0.0317092	16241.1	0.452584
VgS16450	0.0266101	16265.7	0.517791
VgS22997	0.0750483	16270.9	0.229488
VgI20930	0.0658707	16278.8	0.261415
VgI16427	0.0874046	16292	0.205677
VgS22537	0.267408	16293.4	0.0163698
VgS18477	0.0272208	16296.9	0.51296
VgS24526	0.17641	16299.1	0.0580094
VgS22499	0.277876	16312.9	0.0140692
VgS13925	0.232233	16313.4	0.0269555
oo4VgI14008	0.0420634	16313.5	0.38571
VgS14435	0.0251955	16337.8	0.529283
oo1VgS22308	0.272477	16341.1	0.0672823
VgR12666	0.10571	16362.3	0.150399
oo10VgS18011	0.0109218	16365.7	0.652114
oo1VgI13551	0.0227424	16415.6	0.606822
oo3VgS18980	0.0730079	16433.4	0.249258
VgS14035	0.0863022	16435.8	0.196168
VgSS10543-1	0.173163	16437.8	0.0680083
oo1VgI21902	0.0481332	16449	0.339309
VgS16400	0.0321361	16450.6	0.462746
oo2VgS15113	0.0907925	16454.9	0.239874
VgS21171	0.143028	16471.4	0.182433
oo2VgS16224	0.0441575	16475.7	0.360575
VgI19450	0.0958587	16498	0.184051
VgR14302	0.0402399	16527.6	0.383273
VgS21482	0.136731	16540.1	0.193164
oo3VgSS10543-2	0.0189584	16541.9	0.585867
VgS18908	0.19331	16550.7	0.0461133
VgS19452	0.110358	16558.4	0.152427
VgS13797	0.00676881	16560.2	0.730223
VgSS16136-1	0.493288	16583.8	0.000800035
VgS23262	0.316671	16617.4	0.00791328
VgS18694	0.210679	16625	0.048065
VgS19590	0.209511	16688.2	0.0487692
oo4VgSI10251-2	0.278999	16694.7	0.0166654
VgI17385	0.0752433	16718	0.241856
VgS20513	0.139838	16725.3	0.0949317
VgS20148	0.0711236	16739.8	0.242561
oo10VgS14933	0.0482151	16740.7	0.352277
VgS18752	0.0833466	16746.1	0.230642
oo5VgS19145	0.303406	16761.7	0.0412142
oo1VgS15087	0.0455592	16764.1	0.352886
VgI13660	0.203662	16808.7	0.0400272
VgI12514	0.0654487	16822.9	0.276294
VgI18205	0.155713	16824.9	0.0851114
VgR18130	0.346433	16833.7	0.00500226
oo1VgS15316	0.0377886	16850.7	0.398462
VgS17772	0.0836001	16892.4	0.20365
VgS19631	0.168365	16919.5	0.080997
VgS17753	0.00597599	16958.6	0.739089
VgS15268	0.266171	16960.6	0.0166639
VgS21133	0.0808718	16963.5	0.211524
VgS18601	0.0288677	16993.6	0.473902
VgS16276	0.171781	17020.1	0.0617559
VgS21609	0.158058	17031.3	0.0918722
VgS15328	0.151117	17032.7	0.0902803
oo2VgS20239	0.0709451	17037.6	0.337265
VgS16151	0.372932	17049.6	0.00423639
oo1VgS16618	0.365123	17117.3	0.00371808
VgI11925	0.0198373	17128.4	0.542551
VgS21588	0.299076	17147.7	0.0103031
VgI19777	0.0393897	17149	0.415345
oo1VgS19055	0.27485	17180.2	0.0212104
VgR19008	0.0110384	17230.2	0.659336
oo1VgS16816	0.0623167	17244.9	0.288494
VgS21493	0.597301	17282.4	6.47641e-05
VgI20899	0.301739	17334.7	0.0339254
oo1VgS18020	0.247345	17365.2	0.0217957
VgS14875	0.0490821	17469.8	0.347874
VgS16502	0.0491891	17525.9	0.347336
VgS17920	0.0375728	17542.9	0.525734
VgR12946	0.0218801	17549.7	0.522251
VgS15297	0.26932	17562.3	0.0159251
VgI13538	0.18381	17562.4	0.0524739
oo1VgS15534	0.162779	17566.1	0.0867233
VgS18950	0.119306	17575.4	0.147504
VgI19270	0.110754	17611.3	0.15165
VgI18256	0.0112223	17619.6	0.675684
oo10VgR15904	0.133333	17630.5	0.103604
VgS21348	0.0458364	17658.6	0.425911
VgI18239	0.319778	17666.8	0.0144528
oo10VgR12259	0.241405	17696.8	0.0532647
VgI11786	0.275431	17697.2	0.0145779
VgR14820	0.101014	17702.1	0.172076
VgS16626	0.0896413	17721	0.259934
oo9VgS18575	0.0388893	17741.5	0.418384
VgS19601	0.362926	17764.5	0.010489
VgS20051	0.107508	17764.6	0.146775
VgS18899	0.0856315	17801.5	0.210556
VgSS10389-2	0.0498788	17803.6	0.423642
VgS18705	0.354043	17825.8	0.00919124
VgS16178	0.0705042	17835.9	0.244701
VgI14908	0.0844177	17845.8	0.201354
VgI19821	0.209755	17894.9	0.0368135
VgS14059	0.00616836	17920.8	0.742058
oo3VgS13752	0.24598	17925.9	0.0507214
oo2VgSSR10148-2-2	0.135355	17985.8	0.160915
VgS20356	0.0549696	17987.5	0.306321
oo1VgS18918	0.0836342	18016.2	0.229803
VgI13650	0.132289	18030	0.105068
VgS16580	0.116931	18033.2	0.151868
VgS17604	0.0942253	18059.2	0.188029
VgR15760	0.109758	18061.1	0.142366
oo2VgS20300	0.252851	18068.9	0.0334231
VgI12517	0.149998	18078.4	0.0828166
VgSS10246-1	0.0831906	18085.4	0.204811
VgR19940	0.277221	18085.5	0.0142039
VgS18661	0.176579	18089.5	0.0930723
VgSR10368-1	0.00964539	18090.1	0.671911
VgI13706	0.0101296	18118.5	0.66423
oo1VgS17164	0.0423209	18145.6	0.370987
VgS15678	0.146027	18148.9	0.0873563
VgI15921	0.0413742	18174.5	0.418204
VgS14258	0.0276812	18175.6	0.471035
VgS14489	0.0463334	18195.4	0.34873
oo2VgR14885	0.111872	18200.3	0.205434
VgS22454	0.194009	18211.5	0.076808
VgS17308	0.0750615	18271.3	0.229445
VgSR10358-1	0.0237792	18275.4	0.516259
oo5VgI11286	0.130118	18284.5	0.118182
VgS21745	0.175517	18307.4	0.0742039
VgS19111	0.0174319	18311.2	0.601506
oo4VgS14578	0.374475	18314.6	0.00903428
VgI18274	0.133671	18318.4	0.112913
VgS13788	0.0293338	18349.7	0.457896
VgI12198	0.215552	18349.9	0.0944419
VgS23433	0.0734222	18372.2	0.247867
VgS14638	0.053398	18379.2	0.341177
VgS26050	0.181241	18405	0.0691702
VgI22357	0.288337	18407.9	0.017758
VgS20569	0.0771721	18413.5	0.222746
VgS16653	0.457307	18456.4	0.00147861
oo4VgSS10172-1	0.0471255	18470.5	0.372007
VgS16836	0.460743	18508.4	0.000716919
oo4VgR16008	0.0455763	18511.8	0.394997
VgR15579	0.143263	18513	0.0998449
oo1VgS21291	0.127698	18559.3	0.11176
VgI19754	0.192885	18566	0.0463807
VgS14521	0.111645	18607.3	0.189929
VgI14037	0.0382724	18613.4	0.467766
VgS20511	0.186976	18640.5	0.0644591
VgI15556	0.0154494	18644.2	0.601596
VgR18287	0.132958	18650.9	0.124806
oo1VgS15149	0.0170257	18652.4	0.583475
VgS21452	0.0068121	18655.2	0.722086
VgS22505	0.327917	18664.4	0.00831932
VgS13928	0.127743	18672.2	0.133021
VgS17314	0.0896552	18676.3	0.199662
VgS21191	0.184937	18720	0.0516774
oo1VgSS10512-1	0.111019	18727.7	0.151131
VgR15165	0.0203959	18760.6	0.559723
oo1VgS16797	0.0884614	18781.5	0.216216
VgS21088	0.179143	18784.7	0.0559022
oo5VgI12174	0.177186	18808.1	0.0645708
VgS19977	0.216133	18811.9	0.0519022
VgS14509	0.0642297	18838.5	0.280969
VgS21262	0.0977069	18857.7	0.192592
VgI11845	0.278857	18885	0.0293401
VgS15043	0.172726	18888	0.0609723
oo1VgS20379	0.0348211	18895.1	0.430848
VgS20443	0.202043	18912.5	0.0467744
oo2VgS17082	0.179232	18914.9	0.0903971
VgI13405	0.0181236	18929.1	0.560697
oo1VgS20837	0.082006	18946.5	0.234598
oo1VgI13628	0.297434	18947.3	0.0192379
oo3VgR11748	0.349507	18962.3	0.00768127
oo3VgS16788	0.224906	18965.2	0.0346364
VgS20168	0.0262668	18982.9	0.482752
VgS19125	0.0602401	19011.4	0.296938
oo1VgS14560	0.0814694	19028.3	0.25092
oo10VgSS10524-1	0.0503719	19028.9	0.370603
VgS22086	0.112632	19035.5	0.148012
VgS14942	0.222361	19043.7	0.0415323
oo3VgS18982	0.0985753	19059.3	0.21973
VgS18856	0.0798312	19101	0.214616
oo5VgS22787	0.0307857	19121	0.459349
oo2VgS16998	0.16	19121.6	0.0805536
VgS19625	0.0676449	19138.6	0.254864
oo4VgR11755	0.207827	19148.5	0.049802
VgI12437	0.0203931	19190.6	0.536893
VgS13869	0.0863531	19212.9	0.196031
VgI12322	0.429687	19244.7	0.00428089
VgS16472	0.0868297	19249.7	0.235225
VgS16483	0.0705264	19272.3	0.271821
VgSS10601-1	0.0491137	19293.4	0.361857
oo2VgS18526	0.0680745	19294.1	0.295684
VgR15753	0.0395327	19302.4	0.387573
VgI19832	0.220732	19366.7	0.0366014
oo1VgS20591	0.0668354	19371.3	0.271088
VgS19294	0.184592	19389.2	0.0519201
VgS18480	0.0687993	19432	0.277993
oo2VgS17139	0.0112795	19444.2	0.684969
VgS16860	0.185921	19444.4	0.0576774
VgR12148	0.0420874	19463.3	0.372339
VgR15719	0.290579	19480	0.0141832
oo6VgS14273	0.0593726	19521.8	0.287153
VgS15126	0.0556913	19543.3	0.345808
VgI19780	0.108374	19546	0.145062
VgS20320	0.228698	19557.6	0.0283189
VgS16718	0.0746013	19585.3	0.230936
oo1VgS19062	0.21747	19593.8	0.0382101
VgI18174	0.122341	19607.6	0.130602
VgI12177	0.235802	19607.9	0.0256421
VgS14401	0.191443	19615.9	0.0473014
VgS12621	0.186494	19618.4	0.0648428
VgS14900	0.011489	19639.5	0.643759
VgS22289	0.174012	19652.6	0.0599214
VgS16652	0.0691002	19664	0.26283
VgR13027	0.101648	19668.7	0.170661
VgI19825	0.119642	19672.9	0.189421
VgS21351	0.108612	19680.9	0.168245
VgS17585	0.261527	19682.6	0.0178123
VgS13881	0.295604	19683.2	0.0132169
VgS16575	0.0860552	19697.7	0.19684
VgR12832	0.0762844	19716.3	0.225536
VgS16207	0.0333142	19723.8	0.46851
VgS17102	0.0834628	19728.3	0.277829
oo1VgR13418	0.0637178	19734.7	0.269629
VgSS10758-2	0.1876	19766.8	0.072576
oo10VgSSR10083-2-1	0.133351	19769.8	0.136199
oo1VgS19660	0.095297	19802	0.173337
VgS17213	0.368089	19825.9	0.00354472
VgI18855	0.107405	19831.4	0.215291
VgS19670	0.272073	19875.7	0.0153043
VgS17943	0.097195	19893.5	0.180863
oo1VgR18427	0.0674831	19896.1	0.282807
VgS19676	0.175749	19947.8	0.065779
VgI16034	0.203821	19964.2	0.0523439
VgS15305	0.0512635	19964.3	0.32368
oo6VgSS10213-1	0.169971	19964.8	0.0708626
oo3VgR16769	0.177956	19971.1	0.0568079
VgR12222	0.0815303	19982.1	0.222338
VgS17745	0.161441	19987.3	0.0709992
VgI20890	0.19043	19999.9	0.0479586
VgI18180	0.230291	20053.6	0.0276965
VgR14678	0.305285	20057.8	0.0115249
oo1VgS15267	0.188971	20060.6	0.0489202
VgS18749	0.208297	20072	0.0375595
oo2VgR13102	0.245501	20082.6	0.0365354
VgI13519	0.120991	20093.7	0.122322
oo5VgS17551	0.384375	20107.5	0.00354609
VgS16507	0.10548	20123.3	0.174882
VgSS11382-2	0.292309	20151.4	0.0138433
VgS15401	0.209627	20160.8	0.0368786
oo4VgS17378	0.178555	20189.4	0.0563495
oo4VgSS10477-2	0.105954	20199.1	0.18747
VgS14023	0.0876431	20208.3	0.192568
VgR20675	0.125092	20208.5	0.137408
VgR12771	0.105251	20210.7	0.15134
oo10VgS18759	0.0594157	20212.9	0.300373
VgS22354	0.159845	20216.7	0.111827
VgS22902	0.0299046	20235.8	0.453488
VgS21071	0.0453431	20245.6	0.367388
VgS14386	0.121848	20263.8	0.120918
VgI16186	0.120253	20298.4	0.134159
VgSR10306-1	0.133963	20299.5	0.135236
VgS17289	0.035376	20302.5	0.440644
oo1VgS19979	0.120128	20333.8	0.134375
oo6VgI13635	0.0640164	20336.8	0.268472
VgI16579	0.14721	20364.9	0.0949174
VgI15907	0.195251	20371.4	0.0582046
oo4VgS17333	0.245064	20381	0.0512211
oo1VgS19357	0.0577912	20381.7	0.293866
VgS17430	0.051293	20420.5	0.382058
VgR11507	0.19086	20426.7	0.103468
VgS14535	0.0923878	20479.2	0.180391
oo3VgS17654	0.0749609	20482	0.271604
VgS20677	0.236126	20486.8	0.0298381
VgS17638	0.0666763	20510.1	0.27168
oo1VgS18691	0.464189	20532.3	0.000672464
VgS15350	0.0564183	20585.7	0.299848
VgS20107	0.0718957	20587.4	0.298087
VgS17448	0.178221	20598.2	0.0637142
oo7VgR14309	0.0792622	20603.9	0.229167
VgI13603	0.0933147	20605.5	0.190287
VgS21451	0.196785	20608.6	0.0439775
VgS18714	0.00941442	20642.1	0.675654
oo1VgS15093	0.037004	20654.4	0.403499
VgR13241	0.167529	20684.7	0.0654051
VgS18369	0.217303	20704.8	0.0331731
VgI13330	0.196559	20706.5	0.044113
VgS15236	0.295426	20732.9	0.0108762
VgS22908	0.099618	20734.5	0.163399
VgS14826	0.0243161	20742.9	0.511503
VgS19700	0.218272	20789.3	0.0327312
VgS25620	0.0757978	20817.3	0.284832
VgR15856	0.0282122	20825.2	0.479039
VgR11556	0.0999403	20841.7	0.187315
oo2VgS20233	0.0237432	20842.4	0.554873
VgSS10485-1	0.0647086	20843.1	0.293282
VgR11773	0.164731	20848.6	0.0679198
VgS18442	0.379536	20880.3	0.00294299
oo10VgSR10876-2	0.231766	20902.1	0.0316228
VgI15988	0.132169	20904.6	0.11511
VgS24048	0.086146	20906.9	0.196593
VgS14699	0.0305182	20910.2	0.461337
VgS15348	0.135627	20932.8	0.120803
oo3VgS19572	0.258435	20960.6	0.026252
VgI13467	0.160662	20973.1	0.0717479
VgR22974	0.0778049	20978.6	0.23368
VgS22072	0.108075	21031.9	0.145651
VgS15039	0.0881353	21044.2	0.203703
VgS22840	0.231695	21048.9	0.0590633
VgSR10176-2	0.166332	21087.4	0.0830376
VgS16092	0.224212	21099.7	0.0349562
VgI18238	0.0540798	21100.2	0.323815
VgS20306	0.230669	21115.2	0.0699842
VgS18920	0.381466	21119.2	0.00371108
VgS16902	0.113923	21124.7	0.134565
oo10VgS17451	0.532159	21125.4	0.00059099
VgI12334	0.188541	21144.2	0.0557527
VgS24087	0.246457	21200.9	0.0597881
oo2VgS14433	0.167747	21209.6	0.0729198
VgS19401	0.0410298	21227.2	0.469064
VgS16452	0.060727	21270.1	0.28155
oo10VgI18119	0.13674	21283	0.0989666
VgS17341	0.157003	21299.4	0.0753704
VgS18688	0.0221799	21306.7	0.542852
VgI15991	0.161442	21318.3	0.0790755
VgS20354	0.375994	21322.7	0.00311831
VgS19392	0.245469	21329.5	0.0263282
VgS20810	0.199402	21336.3	0.0424318
VgS19485	0.155806	21342.9	0.0944333
VgS16401	0.0741537	21352.2	0.245432
VgI14249	0.0359618	21362.4	0.466009
VgS17831	0.0109481	21373.4	0.660652
oo2VgI11909	0.391602	21405.5	0.00241126
oo3VgSSS10201-2-1	0.0654111	21407.3	0.263143
VgS19947	0.0333286	21419.3	0.428323
oo3VgR12130	0.15304	21480	0.0794976
VgS13755	0.495383	21491.9	0.00053388
VgS14698	0.0365324	21562	0.406569
VgS21231	0.148824	21580.9	0.0841339
oo2VgS16961	0.166857	21660.7	0.092381
VgS19696	0.234935	21675.6	0.0354448
oo1VgSSR10156-2-1	0.159312	21709.6	0.0812691
oo10VgSSR10098-2-2	0.0813539	21726.6	0.210109
VgS18023	0.0780679	21741.5	0.219969
oo10VgS16643	0.168913	21744.9	0.0641943
VgS21536	0.157985	21755.2	0.0743808
VgR17398	0.0563635	21757.7	0.30009
oo2VgS16501	0.370363	21759.1	0.00440729
VgS17070	0.549344	21772.5	0.000184737
VgS19724	0.368157	21783.2	0.00354083
VgI16027	0.270342	21791.6	0.0224965
VgI20937	0.349889	21804.4	0.00473775
VgS13976	0.0837822	21820.2	0.215781
VgI16050	0.141507	21851	0.102117
VgS16083	0.0259802	21858.1	0.497213
VgI14881	0.245723	21888.4	0.0223013
oo1VgR15654	0.344628	21891.5	0.00650395
oo2VgI12540	0.122951	21896.2	0.12958
VgS18793	0.0881437	21897.7	0.282571
VgI13892	0.0800421	21912	0.226793
VgR18624	0.080164	21912.6	0.213622
VgI21027	0.191476	21939.8	0.0472802
oo6VgS21535	0.076271	21949.9	0.238537
VgS17422	0.408338	21994.8	0.00181866
VgS20353	0.0144833	22003.3	0.623599
VgI16706	0.314931	22010.2	0.0100402
VgS16747	0.0721175	22014.6	0.281256
VgS17634	0.384801	22021.6	0.00460261
VgS20373	0.0384675	22026	0.40725
VgI13160	0.378919	22040.5	0.00502103
VgS21337	0.489353	22043	0.000857238
VgS19587	0.150804	22078.4	0.0906427
VgS20510	0.0666639	22104.2	0.271726
oo4VgS23334	0.0589317	22145	0.31663
oo2VgS13985	0.0746767	22159.8	0.230691
oo4VgR14837	0.121144	22172.4	0.12207
VgS22462	0.207201	22188.4	0.0501914
VgS24580	0.284068	22207.4	0.0155328
oo10VgR13387	0.0927898	22232.2	0.21905
VgI18175	0.0477436	22268.1	0.368812
oo1VgI12346	0.0365648	22287.4	0.406357
VgS18655	0.27323	22303.2	0.0377636
VgS15489	0.229033	22304.8	0.0281869
oo5VgS16688	0.215168	22319.4	0.0341664
VgS20599	0.373729	22326.1	0.0070256
VgS20555	0.163403	22330.4	0.0691468
VgR11685	0.144854	22333.7	0.107937
VgI15939	0.212195	22349.5	0.0409544
VgS23915	0.0327602	22386	0.432357
VgS18780	0.154216	22395.9	0.147639
oo2VgS24033	0.259747	22418.8	0.0217052
VgS18897	0.0747869	22436.1	0.230333
VgS13743	0.0827604	22443.4	0.206039
VgI15979	0.28588	22446.7	0.032855
VgS14659	0.169969	22495.3	0.0632861
oo1VgS14760	0.0900701	22495.7	0.198574
VgS17454	0.0309445	22495.9	0.51461
VgS17835	0.0837545	22497.7	0.21586
VgS14319	0.0168179	22510.2	0.585802
VgS24777	0.0473502	22519.3	0.343367
oo5VgR15851	0.117136	22520.8	0.139655
VgS17295	0.103369	22523.5	0.155261
oo10VgR11753	0.111874	22553.5	0.149468
VgS17635	0.356618	22567.7	0.00694102
oo1VgI13269	0.244243	22569	0.0227723
VgS13747	0.1047	22572.4	0.152478
VgS16358	0.116122	22576.3	0.213902
oo1VgS21317	0.335275	22579.5	0.00595214
oo2VgS17017	0.205438	22580.7	0.0447456
oo3VgR11686	0.118417	22585.7	0.126642
oo1VgS21977	0.209167	22591.9	0.0489784
VgR12606	0.440717	22610.4	0.00366067
oo1VgS15119	0.178735	22622.4	0.150075
oo1VgI12481	0.0961016	22624.5	0.183467
VgS24146	0.312889	22671	0.00837873
VgS16184	0.128126	22679.5	0.132399
VgS16831	0.172991	22699.9	0.0607543
oo10VgS26286	0.0928533	22708.3	0.204622
VgS21439	0.158932	22717.5	0.081666
VgR11726	0.20626	22721.4	0.0442668
oo4VgS16715	0.101162	22735.4	0.198355
VgS18976	0.132529	22769	0.11458
VgS18868	0.0307783	22773.1	0.459404
VgS20310	0.159721	22801.6	0.0900246
VgS14063	0.0805155	22804.9	0.269719
oo1VgS18450	0.211548	22806.2	0.0475472
oo1VgS16999	0.286197	22809.6	0.0327398
VgS22538	0.361229	22827.7	0.00395746
VgS22036	0.260972	22836.1	0.0619317
oo1VgS14020	0.0622814	22850.1	0.288636
oo5VgS19413	0.235549	22850.5	0.0257332
oo1VgS22331	0.0256811	22857	0.499733
VgI19857	0.395853	22867.2	0.00515109
VgS15479	0.066979	22869.2	0.270556
VgR23238	0.338576	22897	0.00565508
oo10VgI11959	0.0737264	22909.3	0.2338
oo1VgS20260	0.120423	22915.6	0.145497
oo2VgS23498	0.372222	22915.9	0.00717329
oo1VgS16141	0.220871	22939.6	0.0365343
VgR13684	0.23369	22941.9	0.0264118
VgS19204	0.167827	22956.2	0.0651423
VgS20010	0.154431	22961.4	0.0780241
VgS16070	0.158303	22974.9	0.0823277
oo2VgR12886	0.0305427	22995.6	0.448635
VgS13722	0.116569	23001.1	0.12984
oo7VgS15214	0.0177197	23008.3	0.575835
VgS16614	0.338274	23026	0.00568173
VgI18201	0.251332	23031.3	0.0678042
VgR12672	0.174173	23034.2	0.0671294
oo2VgS13906	0.0740034	23041.7	0.232888
oo2VgI11691	0.0402972	23072.2	0.382927
VgS17656	0.473924	23073.5	0.00056009
VgI19835	0.180018	23102.7	0.0702174
VgS23081	0.124527	23142.9	0.116633
oo4VgS20760	0.146607	23154	0.158937
VgS21707	0.0933999	23156.7	0.190074
oo1VgR22838	0.0479156	23174.7	0.415354
oo10VgS16986	0.0864768	23184.5	0.195695
oo5VgSS10444-1	0.105533	23188.5	0.150762
VgS18359	0.0568155	23195.8	0.325749
VgS16284	0.18068	23198.9	0.0889688
VgS18060	0.450369	23207.9	0.000867342
oo1VgS16991	0.121388	23216.7	0.143786
VgSI10684-1	0.208851	23243.1	0.0751367
VgS21533	0.270642	23246.3	0.0156241
VgI14044	0.245083	23250	0.0225037
VgS19468	0.353504	23267.7	0.0118287
VgS20072	0.169465	23272.2	0.143612
VgS14199	0.366968	23290.8	0.00360937
VgI15552	0.0799018	23296	0.214404
oo1VgS14886	0.115389	23301.8	0.142838
VgS15527	0.0886887	23319.8	0.202221
oo1VgR23053	0.282193	23334.1	0.0506136
VgS14007	0.101291	23338.1	0.159716
oo1VgS17019	0.273937	23338.7	0.0148969
oo1VgS17115	0.188105	23362.3	0.0932758
VgSS10544-2	0.0638198	23372.6	0.269233
VgS15427	0.330725	23398.1	0.00638518
VgS18985	0.271582	23410.9	0.0184613
oo2VgS17922	0.217723	23414.1	0.0329811
VgS16883	0.138457	23417.2	0.0967089
VgS23246	0.215462	23434	0.034028
VgS16271	0.273328	23468	0.015029
VgS19207	0.0837509	23468.9	0.203225
VgS18803	0.0156998	23523.8	0.588389
VgS17652	0.385161	23526	0.00268303
oo6VgS17296	0.188679	23544.5	0.055653
VgS18555	0.0556519	23550.3	0.330902
oo1VgI19743	0.0941744	23550.5	0.176023
VgS16550	0.474652	23556.8	0.000552424
VgS20045	0.168603	23560.5	0.0721208
oo2VgR13298	0.151134	23573.7	0.110842
VgS16901	0.145399	23581.4	0.0880962
VgS20823	0.314376	23584.4	0.00819274
VgS19474	0.0682369	23589.3	0.280038
VgS20156	0.365679	23616.7	0.00368501
VgS13905	0.0362353	23626.9	0.408519
VgI15943	0.253558	23629.2	0.0236067
VgS20797	0.18219	23645.2	0.0605302
oo1VgS14893	0.149425	23676	0.0922598
VgR18058	0.122247	23680.4	0.142279
VgI11770	0.130528	23682.6	0.140735
oo1VgS15180	0.261846	23736.3	0.0177309
VgI13599	0.27454	23736.5	0.0177244
VgS16710	0.136679	23741.9	0.10864
VgS15032	0.0300657	23747.3	0.452255
VgS17844	0.111633	23758.4	0.149935
VgS19582	0.245179	23776.3	0.0311178
VgI15344	0.146642	23785.2	0.0866369
VgI10539	0.169776	23797	0.0634511
VgI13637	0.10929	23803.6	0.143273
VgS18900	0.21007	23807.1	0.0993039
VgS18938	0.164288	23817.5	0.0683266
VgS15468	0.0797678	23882.1	0.227625
VgI12710	0.103872	23896.3	0.154204
VgS17015	0.203967	23898.9	0.0687846
oo4VgS18368	0.412217	23915.1	0.0030392
VgS15376	0.378823	23936.6	0.00502815
VgR17294	0.0957555	23943.8	0.261724
oo1VgR11917	0.225737	23949.3	0.0295109
oo3VgS18474	0.178687	23950.6	0.116467
VgS17873	0.181128	23963.3	0.0544184
VgS15671	0.101057	23979.2	0.184735
oo1VgS21300	0.163355	23981.5	0.0962099
VgI13676	0.223858	23995.1	0.0302921
VgS21715	0.12664	24023.3	0.113362
VgS14616	0.180839	24029	0.0546319
VgS18563	0.0907544	24061.1	0.256852
VgS19533	0.03228	24080	0.538814
oo2VgR12234	0.13836	24082.5	0.0968351
VgS15746	0.145536	24092.1	0.0969772
oo1VgS20589	0.178386	24100.5	0.0635789
VgS16570	0.140048	24101.9	0.0946635
VgS15567	0.0673619	24111.5	0.35023
VgI13652	0.110115	24124	0.141679
oo1VgS18007	0.307178	24127.9	0.00912989
VgS20263	0.0492451	24128.1	0.33365
oo10VgS20059	0.125724	24134.1	0.125042
VgI12388	0.0614994	24137.6	0.291783
VgS14818	0.0758547	24142.3	0.239875
VgS22190	0.168911	24143.6	0.0902063
VgS14922	0.156339	24155.1	0.0760468
VgS15575	0.159943	24159.5	0.100091
VgR11404	0.319556	24166.7	0.00939287
oo1VgS17013	0.339131	24184.1	0.00705633
VgS17673	0.100546	24219.6	0.173127
VgS15067	0.409271	24228.6	0.00178991
oo1VgS22003	0.279084	24246.3	0.0138241
VgS19148	0.564682	24249.4	0.000324012
VgI13341	0.288672	24280.6	0.0145667
oo1VgI12548	0.0903602	24282.5	0.18549
VgS16600	0.288261	24303.2	0.0146507
oo1VgI11843	0.112304	24316.1	0.137544
VgS16521	0.0384551	24316.4	0.407327
oo1VgI11908	0.25573	24338	0.0193499
oo4VgR19697	0.143896	24343.7	0.0898942
VgI19653	0.160148	24348.7	0.0804013
VgS18047	0.185136	24359.5	0.0515379
oo3VgI11391	0.0622391	24366.8	0.275446
oo2VgS14741	0.134016	24371.5	0.179604
oo1VgS16078	0.0295462	24386.4	0.456249
VgS19655	0.174532	24388.6	0.0595023
VgS19410	0.188769	24408.6	0.0490545
oo3VgSI10350-2	0.249889	24410.7	0.0292997
oo1VgS15456	0.0499987	24412	0.329883
VgS15480	0.186842	24414.7	0.0645656
oo10VgSI11276-1	0.154588	24416.6	0.147108
VgS14725	0.29386	24438.7	0.0165009
VgS22314	0.619746	24471.6	0.00140259
VgS15557	0.218953	24475.4	0.0374706
VgS20278	0.111478	24476.1	0.13909
VgS16264	0.161625	24478.4	0.0788902
VgS18970	0.137495	24489.6	0.118079
VgS17537	0.037718	24490.7	0.398912
VgI15937	0.0998792	24508.5	0.174638
VgS20720	0.05568	24515.3	0.303126
oo3VgR14635	0.296687	24517.7	0.0130167
VgS21277	0.0571666	24520.8	0.33931
VgS21504	0.138587	24529.3	0.0965407
VgS18432	0.328621	24540.1	0.0202646
VgS20352	0.0401985	24552.8	0.383523
VgI13677	0.224974	24562.8	0.0298258
VgI12394	0.113099	24586.8	0.136073
VgI12489	0.0796839	24591.8	0.215057
VgS15040	0.349713	24608.3	0.00765883
VgS16423	0.133183	24638	0.103813
VgS16779	0.299141	24657.2	0.0125737
VgS18391	0.328648	24657.4	0.00823101
VgS19544	0.0543032	24678	0.385089
VgS21518	0.404085	24691.1	0.00195506
oo3VgS17906	0.0455694	24708.7	0.352831
VgR11690	0.0491287	24712.5	0.34764
VgS13767	0.0999457	24713.5	0.21638
oo1VgI13641	0.236162	24746.2	0.0298236
VgS16877	0.0931017	24749.5	0.190819
oo10VgS17520	0.381098	24756.8	0.00373239
VgR11675	0.0183584	24780.2	0.558145
VgR16966	0.18569	24781.3	0.0578505
VgS18854	0.0978613	24786.4	0.167364
VgS14943	0.15562	24794.2	0.094648
VgS18499	0.180975	24837	0.0784031
VgI12519	0.174994	24838	0.0591312
oo1VgR12656	0.174011	24842.1	0.0957355
VgI14630	0.102124	24847.4	0.196115
oo4VgS18813	0.123375	24850.3	0.118455
VgS20338	0.179289	24850.8	0.0903412
oo1VgS14004	0.13286	24855.7	0.114094
VgS19609	0.0879475	24869.8	0.19176
VgI12973	0.130622	24882.5	0.117418
oo1VgS23089	0.117689	24939.4	0.138664
VgS17474	0.0187757	24939.7	0.553663
oo8VgS18331	0.222244	24943.4	0.0309783
oo1VgS16095	0.109652	24951.7	0.153826
VgS13766	0.277978	24980.9	0.0169025
VgR12794	0.41329	24990.7	0.00223351
VgS19251	0.0593516	25009.9	0.314859
VgS16514	0.0443539	25024.5	0.469861
VgR20786	0.278931	25048.9	0.0242609
VgR12025	0.134875	25059.8	0.121917
VgS16695	0.0908881	25081.6	0.196449
oo1VgR12571	0.278052	25133.9	0.0203384
VgI11825	0.0674436	25141.7	0.255597
VgSS10963-2	0.0376142	25148.9	0.426272
oo1VgSR10522-2	0.0816116	25156.8	0.209356
VgS13864	0.129663	25158.2	0.118874
VgS15483	0.164698	25166	0.0847132
VgS15389	0.244814	25176.7	0.0225895
oo10VgI18587	0.346225	25178.3	0.00635107
VgS19290	0.244113	25187.5	0.0268123
VgR12501	0.218088	25239.3	0.0328149
oo5VgS17316	0.421749	25239.5	0.00194375
VgS13844	0.142859	25240.2	0.0911552
VgS15238	0.235564	25261.3	0.0411767
VgSS10512-2	0.124551	25268.4	0.138321
oo1VgR11544	0.275737	25277	0.0209652
VgR12727	0.0160565	25279.3	0.594484
VgR18034	0.105547	25301.9	0.174739
oo2VgS20445	0.267246	25314.3	0.0164082
oo1VgS18505	0.0462465	25323.9	0.391461
oo6VgS16390	0.118937	25339.6	0.136451
oo2VgS15064	0.20916	25339.6	0.0426178
VgS15207	0.0514979	25340.2	0.322547
VgR13028	0.103072	25344.6	0.193938
VgS17171	0.141478	25364.6	0.092862
oo10VgSR10726-2	0.249247	25367.2	0.0349167
oo1VgSS15764-2	0.0487769	25376.1	0.336018
VgI12353	0.252761	25392.6	0.0238627
VgS20754	0.0631204	25395	0.299487
VgS23539	0.0452557	25402.8	0.381898
VgS19096	0.202663	25418.9	0.0405791
oo1VgS14236	0.101265	25432.5	0.267514
oo2VgI15925	0.196771	25484.7	0.043986
VgI13552	0.141309	25486	0.102378
oo1VgR12532	0.346463	25499.2	0.0209772
VgS17813	0.157072	25544.1	0.0929855
VgI15996	0.153839	25546.8	0.0786477
VgS15549	0.128722	25560.8	0.110231
VgI21948	0.0651223	25570.2	0.264236
VgI12211	0.159801	25570.5	0.0725845
oo5VgS17319	0.227847	25578.8	0.0333124
VgI11388	0.157381	25592.3	0.0749878
VgR21074	0.244308	25608.2	0.0227513
VgS15500	0.103022	25620.8	0.155996
VgI17309	0.0290197	25629.4	0.472722
oo1VgR12635	0.491701	25630.2	0.000822676
oo1VgR12758	0.0760413	25636.5	0.226307
VgS18591	0.18084	25649.2	0.0695116
oo2VgI15830	0.0909654	25651.2	0.196249
VgS15732	0.103838	25686.1	0.154274
VgI12450	0.263396	25705.8	0.0246214
VgS19051	0.0623164	25706	0.333905
VgS18801	0.019075	25715.4	0.561455
oo1VgS15599	0.0860176	25731.2	0.196942
VgR13159	0.0658678	25732.9	0.261425
VgS19372	0.303767	25753.9	0.00960781
VgS22975	0.612617	25764.8	0.000123145
VgS19312	0.260937	25775.6	0.0179632
VgS16862	0.204208	25787.7	0.0397286
VgS19301	0.255852	25837.5	0.0271403
VgR13270	0.0106998	25874.2	0.673458
VgI12257	0.289822	25897.8	0.0143344
VgS17009	0.180885	25922	0.100527
VgS17507	0.0850894	25929.3	0.255944
VgI15272	0.0775334	25962.1	0.356943
oo1VgSSR10081-2-1	0.323738	25962.1	0.0110101
VgR22075	0.0937543	25981	0.189193
oo1VgS19193	0.415891	26013.4	0.00214048
VgR12305	0.0754919	26045	0.241049
VgS19236	0.177966	26054.8	0.0568002
VgS22894	0.385626	26067.4	0.00595257
VgS16253	0.546392	26105.7	0.000129036
VgR16252	0.186374	26139.7	0.0506784
oo8VgS21677	0.174743	26203.8	0.0666377
VgR15818	0.294154	26240.5	0.0164363
oo1VgSSS10263-1-2	0.174628	26247.2	0.0594247
oo1VgS16940	0.243476	26269.3	0.0729667
oo1VgS19520	0.34816	26274.4	0.00486843
VgS19690	0.176859	26295.2	0.0729926
VgR13287	0.103655	26327.2	0.166265
oo1VgI16021	0.395292	26351.8	0.00908654
oo1VgS20613	0.431625	26362.7	0.00121392
oo1VgI12639	0.155655	26364.5	0.0851744
VgS20094	0.0771494	26418.2	0.222817
VgS14137	0.185966	26427.8	0.0509602
oo3VgI15825	0.422428	26466.8	0.00642172
VgR12729	0.153145	26476	0.0793853
VgR11664	0.144403	26503.8	0.089283
VgS18517	0.144288	26544.5	0.0985417
oo2VgR14557	0.369721	26547.2	0.00960954
VgR13491	0.0870331	26549.5	0.194197
VgS18968	0.112316	26568.6	0.148619
VgS22539	0.0531997	26580	0.3421
oo2VgI15813	0.327769	26597.8	0.0104146
VgI18568	0.148755	26607.8	0.093056
oo2VgS19095	0.073163	26615.1	0.277661
VgS18596	0.192411	26629.5	0.0466816
VgSS10791-2	0.266502	26637.1	0.0197939
VgS21484	0.0668028	26637.6	0.257949
VgS22178	0.201291	26674.6	0.0472357
oo9VgSSS10245-1-2	0.0705684	26674.9	0.302761
VgS23636	0.387716	26694	0.00257205
oo1VgS19509	0.337138	26696.3	0.00726709
VgS16513	0.144386	26711.7	0.0984176
oo10VgSS10560-1	0.135148	26747.3	0.121512
oo1VgS14636	0.130347	26774.4	0.117834
oo10VgR13214	0.211131	26775.7	0.0361226
oo1VgS20063	0.454771	26815	0.00816436
VgS17264	0.425298	26831.1	0.00247862
VgS18019	0.239234	26834.2	0.0394018
oo5VgSS10556-1	0.138911	26842.5	0.105575
VgS14204	0.0766728	26889.4	0.224311
oo1VgSI10541-1	0.179039	26889.6	0.0905896
VgSS10471-1	0.0963002	26892.3	0.170974
oo4VgS22973	0.2091	26893	0.037147
VgS22477	0.457788	26900.2	0.0014669
VgR11918	0.468687	26902.4	0.00122253
VgS19340	0.0455234	26911.4	0.380461
oo3VgS20361	0.223308	26922.9	0.0554286
VgS19703	0.0910327	26939	0.183781
oo1VgS19238	0.15802	26952.5	0.0919143
oo1VgS14515	0.0640741	26957.6	0.281572
VgS21468	0.238479	26970.9	0.0289147
VgS16989	0.158596	26974.3	0.101666
VgS13813	0.333428	26983.7	0.00612449
oo2VgS24766	0.228883	26989.1	0.06085
VgI13303	0.104345	26989.5	0.164782
VgS20150	0.0952279	26994.1	0.185576
VgS19984	0.147768	27003	0.0853359
oo1VgI13442	0.341897	27007.3	0.0220562
VgS20186	0.255477	27009.7	0.0194196
VgS17184	0.0526384	27023.8	0.344731
VgS18029	0.0271153	27030.5	0.475669
VgS13958	0.0437066	27035.8	0.363095
VgS17669	0.391527	27037.6	0.0125944
VgS15364	0.14771	27044	0.0943118
VgS14676	0.435485	27056	0.00154521
oo10VgS19208	0.240741	27062	0.0280528
VgI13454	0.247877	27065.3	0.0254887
oo1VgS18580	0.0646447	27073.2	0.279367
VgR15449	0.229913	27079.1	0.0324114
VgS14377	0.17582	27096.1	0.0584746
VgS14277	0.107312	27126.4	0.170968
VgS17418	0.0947623	27194.6	0.174611
VgS22834	0.251296	27194.9	0.0243399
VgI13061	0.217487	27247.3	0.0686266
VgI13389	0.16744	27262.7	0.065483
VgS20830	0.250276	27264.9	0.0209096
VgI15821	0.406458	27286	0.00187784
VgS14153	0.370591	27287.5	0.00340428
oo1VgS19642	0.153173	27289	0.0975182
VgS14949	0.175684	27305.4	0.0585823
VgS18416	0.0332679	27319.4	0.4415
VgS16558	0.106884	27327.6	0.148022
VgS13989	0.0201791	27339.6	0.550228
VgS15336	0.425684	27360.9	0.00134763
VgS16835	0.326637	27364.3	0.0105787
VgR12216	0.331983	27364.9	0.00783918
oo10VgSS10212-2	0.427011	27367.4	0.0017812
VgI17229	0.322876	27399	0.00720114
oo1VgI13337	0.0692397	27411.8	0.262331
VgS16124	0.327198	27417.3	0.0104971
VgS18676	0.100031	27457.1	0.174294
VgSR10307-2	0.0490745	27461.2	0.334511
VgI19328	0.214776	27467.9	0.0343519
VgS22532	0.151252	27545.2	0.0901236
VgS20580	0.0651285	27576	0.277514
VgR17576	0.136801	27593.5	0.10847
VgS14703	0.061529	27610.2	0.278293
oo1VgS20761	0.127958	27623.1	0.111369
VgS21297	0.314569	27633.1	0.0124829
VgS17820	0.216726	27647.2	0.0334389
VgS16642	0.0586978	27654.8	0.289995
VgSR10793-1	0.233318	27655.4	0.0361777
oo1VgS18639	0.206315	27659.6	0.0442353
oo1VgR16536	0.0731849	27661.8	0.262631
VgI14369	0.128014	27696.6	0.121417
VgS14220	0.0773938	27714.8	0.222055
oo2VgSS10406-2	0.0876657	27718.4	0.192508
VgS16243	0.20503	27723.9	0.039283
VgR13210	0.0639679	27725.8	0.268659
VgI18032	0.131905	27729.5	0.126422
oo1VgR12208	0.292559	27729.8	0.0113468
oo4VgS17204	0.618664	27741.1	3.90621e-05
VgI13613	0.120688	27762.3	0.122824
oo3VgS18319	0.131306	27768.7	0.116392
VgS18414	0.062298	27795.8	0.288569
VgSI10568-2	0.0589324	27795.9	0.347816
VgS20685	0.109531	27817.3	0.166349
VgS20174	0.240943	27819.5	0.0279769
oo1VgI15761	0.168063	27832.3	0.0649352
VgS16697	0.0451919	27847.7	0.382242
oo1VgS18041	0.146875	27849.9	0.0953263
VgS14234	0.29711	27874.9	0.0129393
VgS16407	0.0773495	27876.4	0.248946
oo1VgS16117	0.213141	27877.5	0.0832077
VgS21514	0.0663714	27911.6	0.259546
oo3VgSSR10250-2-2	0.119038	27961.9	0.125587
VgS20139	0.325751	27972.4	0.00689163
VgS19682	0.132649	28003.4	0.114403
VgS14766	0.4507	28004	0.00164857
VgS22508	0.141106	28016	0.0933277
VgS21730	0.224262	28023.6	0.0301222
VgR13499	0.137988	28051.1	0.117371
VgS14920	0.0570585	28058.1	0.29704
VgS22364	0.197346	28062.6	0.0436417
VgI12378	0.167226	28065	0.0734098
VgR14413	0.0917398	28080.9	0.194262
VgI16824	0.201717	28097.9	0.0411087
VgS18701	0.074031	28110.7	0.245839
VgS14139	0.144736	28134.2	0.0888845
VgI12551	0.27305	28136	0.0217153
VgS16847	0.179717	28164.6	0.0624952
VgI13564	0.0544781	28190.3	0.35127
oo1VgS15317	0.0734265	28216.3	0.234791
VgS18046	0.141578	28249.5	0.0927373
VgS19428	0.137859	28251	0.0974896
VgS23413	0.280515	28262.5	0.0423037
VgR14957	0.215441	28277.1	0.034038
oo1VgS16411	0.355756	28298.6	0.0147364
oo1VgS15582	0.2604	28329.6	0.0255944
VgS14294	0.122603	28330.2	0.130163
VgR13436	0.284345	28346.8	0.0154731
VgS19175	0.058262	28350	0.30526
VgS17151	0.0488141	28361.3	0.349228
oo1VgS19366	0.0255749	28374.7	0.488652
oo2VgS15656	0.181655	28408.1	0.0688195
VgS22011	0.173316	28408.7	0.0604881
VgS19056	0.237233	28416.9	0.0251327
VgS14999	0.142402	28420	0.100953
oo2VgS14677	0.137473	28429.2	0.118111
VgR17610	0.117209	28450.8	0.128724
VgI15971	0.330802	28457.1	0.00637761
oo1VgS26644	0.128195	28463.3	0.132288
VgS16719	0.103038	28493.3	0.209024
VgS15440	0.32558	28497.6	0.00860733
oo1VgS16399	0.0788393	28506.3	0.230466
VgS16145	0.170249	28512.2	0.063047
VgS21358	0.0492446	28514.3	0.333653
VgI12925	0.124741	28529.9	0.126633
VgS21417	0.0681269	28530.8	0.311592
VgS14968	0.273451	28536.3	0.0179926
oo1VgS14568	0.344585	28551.8	0.00650817
oo10VgS18605	0.0975426	28567.7	0.168094
VgI19911	0.076367	28569.9	0.23823
VgS20397	0.367758	28574.6	0.0165421
VgR12127	0.147005	28624.9	0.175975
VgS22277	0.273992	28640.8	0.0214496
VgS21746	0.318963	28647.4	0.00764296
VgS16088	0.434201	28658.7	0.00157904
VgS17178	0.244102	28666.3	0.0315484
VgI21263	0.5671	28668.8	0.000126936
oo1VgI13633	0.0781382	28672.7	0.277215
VgI11663	0.182168	28714.9	0.0536561
VgR12887	0.396336	28723	0.00222789
VgS15075	0.408242	28725.3	0.00242459
VgR18992	0.223635	28742.4	0.0352239
oo1VgS18754	0.14724	28745.7	0.0948814
VgS15562	0.117249	28758.1	0.128655
oo1VgI11864	0.111805	28769.8	0.16175
oo1VgI17664	0.150434	28787.7	0.0823325
VgSS10759-1	0.0438228	28796.7	0.362443
oo5VgS13857	0.302344	28814.6	0.0120163
VgS15125	0.0783309	28815	0.23204
VgS14092	0.0533037	28836	0.313978
VgS17468	0.226587	28860.6	0.0291639
VgS15645	0.144129	28862.6	0.0896123
VgI15975	0.138077	28874.4	0.10671
VgI14724	0.443181	28879.2	0.00135586
VgR12681	0.116934	28879.2	0.231427
VgS17824	0.0963566	28924.6	0.170842
VgSS13030-2	0.212491	28924.8	0.046991
oo1VgS14633	0.366219	28927.1	0.00469639
oo1VgS20500	0.180261	28960.4	0.0700081
oo1VgS14388	0.0144992	28964.4	0.603127
VgS19972	0.0702349	28968.7	0.258803
oo1VgS14002	0.0623655	28989.3	0.274943
VgS16581	0.208123	28999.2	0.0432007
VgS14662	0.348458	29006.2	0.00484565
VgS20420	0.177125	29027.2	0.0819961
oo1VgS15346	0.216001	29031.1	0.0337753
oo1VgS23295	0.0872213	29102.1	0.219619
VgS17400	0.417688	29131.3	0.0020783
VgI12262	0.0939694	29150.2	0.188661
oo1VgS20096	0.356945	29165.2	0.0145287
VgS17270	0.0883502	29178.7	0.203126
VgS18732	0.221228	29210	0.0363624
oo2VgS22365	0.265122	29230.9	0.0595506
VgS22361	0.236515	29233.2	0.025387
VgS18869	0.182599	29247.8	0.0602105
VgS20297	0.248245	29272.7	0.0299225
VgS19656	0.254075	29296.7	0.0198112
VgS20508	0.0527308	29318.9	0.330097
VgS14898	0.169187	29342.8	0.0639574
VgS13903	0.231866	29343.9	0.027094
VgS17244	0.23378	29369	0.0263784
VgS20079	0.154011	29370.9	0.10721
VgS17571	0.155652	29376.1	0.0851775
VgS14482	0.0851418	29388.3	0.211926
VgS19307	0.383355	29408.5	0.00276407
VgS20302	0.243111	29411.6	0.0271754
VgI18447	0.274237	29419.1	0.0148324
VgI16014	0.553233	29456.2	0.000261583
oo1VgS19458	0.140312	29472.7	0.114088
VgS16333	0.104427	29480.2	0.153045
VgR13118	0.151388	29550.2	0.0996653
VgS22693	0.364205	29568.3	0.00484307
VgS21077	0.312934	29588.6	0.0195539
VgS16112	0.10036	29604.7	0.161755
oo1VgS17073	0.2552	29625.1	0.0230878
VgS20729	0.0978614	29634.4	0.238115
VgS23572	0.0216282	29644	0.536096
VgS20533	0.160242	29665	0.0721542
VgS19727	0.280124	29678.9	0.0197922
oo2VgS17566	0.0627261	29726.5	0.286864
VgS18678	0.385357	29734.8	0.00597514
VgS15290	0.208269	29742.5	0.0375738
VgI11462	0.167504	29751.6	0.0654265
VgS19990	0.367123	29755.8	0.00463192
VgS21063	0.609565	29764.4	4.86047e-05
VgS23249	0.137715	29782.5	0.107206
VgS14734	0.151062	29783.4	0.0816402
VgS22111	0.0402957	29783.8	0.491376
VgI17971	0.359019	29797.4	0.0182493
oo9VgR11810	0.048069	29798.7	0.367144
VgS14097	0.14243	29804.1	0.100917
oo4VgS22777	0.184172	29804.4	0.052217
VgR11467	0.22481	29817.3	0.0346804
oo2VgI17730	0.058807	29822.7	0.30294
VgS17059	0.285722	29834.9	0.0222915
VgS15010	0.0145522	29879.9	0.602461
oo1VgS14410	0.107433	29885	0.170712
VgS18459	0.0457744	29888.6	0.365066
VgS19124	0.130794	29913.2	0.107201
VgS16169	0.113958	29930	0.15752
oo3VgS20036	0.040534	29933.8	0.408512
VgS17893	0.3512	29941.4	0.00464079
VgS15443	0.268495	29944.7	0.0161157
VgI16019	0.217329	29958.8	0.0331611
oo8VgS16480	0.141338	29967.8	0.124157
oo1VgS13816	0.0480258	29978.1	0.339862
VgS19020	0.363893	30017.8	0.00625161
oo3VgR12933	0.193065	30018.8	0.0525738
oo3VgS21672	0.412071	30023.4	0.00170615
VgS13856	0.200009	30032.5	0.0420813
oo9VgR20448	0.306437	30060.8	0.00923188
oo1VgI13481	0.0788462	30084.6	0.217588
VgI21876	0.10204	30093.9	0.19631
VgS21737	0.364651	30104.7	0.00374635
oo10VgS16361	0.412594	30121	0.00169089
VgS16515	0.377017	30150.8	0.0030667
VgS16238	0.10228	30158.4	0.195757
VgS16760	0.0921322	30160.3	0.206478
VgR19047	0.10048	30170.7	0.16149
VgI14428	0.104415	30171.1	0.153068
VgS14857	0.089496	30210.3	0.18771
VgI21002	0.1341	30211.5	0.102542
VgS19088	0.27233	30211.7	0.0219205
VgS17025	0.285932	30218.4	0.0151347
VgS16648	0.107127	30230.6	0.15894
VgS17549	0.197249	30260.7	0.0436994
VgS20289	0.114096	30269.5	0.134251
oo1VgSSS10215-2-2	0.10518	30283.9	0.163005
VgS17577	0.0421124	30301.2	0.385428
oo6VgSS14295-2	0.274136	30306.7	0.0178234
VgS17736	0.21443	30356.2	0.0397694
VgS20812	0.392457	30380.2	0.00237716
oo1VgS22406	0.121148	30390.1	0.222653
oo1VgS13825	0.285865	30420.6	0.015149
VgS17967	0.163858	30440.6	0.0766592
VgS20850	0.0701103	30456.5	0.259242
oo1VgS16364	0.0254233	30469.9	0.501921
VgI11439	0.604982	30505.6	3.32027e-05
VgI12379	0.12589	30507.2	0.136073
VgS18718	0.29498	30553.5	0.0162563
VgS13887	0.344299	30563.4	0.00653584
VgS19090	0.239904	30570.1	0.0332797
VgR14353	0.0352252	30579.4	0.428138
VgS19393	0.162487	30600.6	0.0780211
oo1VgI12503	0.087443	30605.5	0.1931
oo1VgS16387	0.127948	30618.4	0.190536
oo4VgI13209	0.480891	30625.9	0.0059522
VgI19515	0.435327	30650.2	0.00395293
VgS20254	0.190597	30650.8	0.0478496
VgS17114	0.186999	30666.6	0.0644414
VgI19167	0.222139	30669.2	0.0561609
VgS17240	0.175607	30694.7	0.065899
VgS19309	0.104104	30704.2	0.177887
VgS20693	0.280757	30729.6	0.0162641
VgS16250	0.217675	30737.1	0.0381068
oo10VgR21454	0.234555	30738	0.0304697
VgS18352	0.0776194	30745.3	0.234261
VgI13782	0.0661593	30765	0.287748
VgS16734	0.382623	30793.3	0.00364463
VgS21394	0.359743	30845.8	0.00405247
VgS21700	0.216152	30870.1	0.0448911
VgS19315	0.709846	30871	3.14664e-06
oo3VgS19547	0.149105	30871.4	0.125788
VgI15881	0.505408	30905.4	0.000441956
VgS16611	0.178909	30920.7	0.080312
oo8VgS19646	0.0855713	30927.9	0.210724
VgS20090	0.203314	30928.5	0.0526743
VgS15137	0.34517	30931.7	0.00510234
VgS14193	0.356385	30964.6	0.00427503
VgI21858	0.462885	30989.3	0.00134762
VgR11707	0.323017	30989.7	0.00718566
VgS21085	0.137851	31008	0.0975
VgS18389	0.0852675	31008.5	0.290941
VgS18597	0.407207	31019.4	0.00185404
VgI14702	0.206199	31038.5	0.0386579
oo2VgS18737	0.13477	31076.8	0.101622
VgS18614	0.596352	31083.5	4.10224e-05
VgS16825	0.170154	31084.9	0.0889136
VgS21105	0.258295	31091.3	0.022138
oo2VgS13910	0.283435	31095.6	0.0129739
VgR12872	0.0917287	31101.1	0.182032
VgI13567	0.253507	31108.5	0.0236231
oo1VgS18340	0.150606	31157.1	0.0821415
VgS14916	0.404828	31176.1	0.00193058
VgS19683	0.195515	31181.5	0.0447465
oo3VgS18931	0.194399	31188.8	0.0454331
oo1VgS17882	0.372977	31209.7	0.00547853
VgS15666	0.27664	31229	0.0207187
VgI15429	0.0567882	31246.3	0.298222
oo1VgI13409	0.27517	31263.1	0.0211215
VgS22460	0.445571	31270.8	0.00179241
VgI19827	0.060833	31290.3	0.294498
VgS19932	0.0534785	31316.8	0.340803
oo10VgSSR10213-2-2	0.514972	31317.2	0.000367832
VgS14241	0.135904	31324	0.100084
VgS15502	0.230317	31342.9	0.0322379
oo1VgS19604	0.0731027	31362.3	0.26291
oo1VgR15570	0.204834	31386.4	0.0516897
VgS14145	0.303746	31429.7	0.00961086
VgI18288	0.142372	31438.8	0.100991
VgS22179	0.512932	31461.6	0.000382626
VgS15430	0.464574	31462.1	0.000934658
oo1VgI16013	0.232615	31464.9	0.0312676
VgS15470	0.556554	31471.1	0.000158898
oo4VgS16623	0.253014	31474.6	0.0201124
oo1VgSSR10167-1-1	0.0427362	31482.7	0.410479
VgR12275	0.355388	31496.1	0.00434326
VgS20583	0.366522	31514.5	0.00363537
VgS16736	0.213492	31518.4	0.0349657
oo2VgS14728	0.330875	31527.7	0.0079674
oo1VgR13032	0.192237	31540.7	0.0531422
VgS16592	0.343631	31543.5	0.00522669
VgS19258	0.21518	31571	0.039379
VgS14720	0.041527	31586.4	0.375611
VgS17174	0.171769	31599.4	0.0776919
VgR15542	0.0912558	31608.6	0.255477
oo4VgR13041	0.11966	31612.5	0.246968
oo1VgS16362	0.29041	31646.2	0.011712
VgS16418	0.0610741	31667.9	0.280135
VgR21834	0.568539	31668.9	7.88564e-05
oo1VgS18692	0.485526	31715.7	0.00561953
oo2VgI11718	0.1751	31733.5	0.059047
oo1VgS14996	0.122944	31738.8	0.119147
VgS16260	0.232625	31750	0.026808
VgS23555	0.369882	31750.6	0.00344356
oo1VgS17093	0.222743	31751.9	0.0356419
oo3VgS13762	0.0493594	31779.7	0.333076
VgI13308	0.188365	31794.5	0.0493249
oo1VgS17786	0.165494	31872.2	0.0672249
VgI21941	0.301582	31873.4	0.00992603
oo2VgI12856	0.122087	31876.2	0.131029
VgS14462	0.125393	31879	0.115281
VgS17887	0.375605	31884.7	0.00313811
VgI12471	0.416352	31896.8	0.00212438
VgS13898	0.110354	31901.8	0.152436
VgI19741	0.245776	31928.1	0.0222846
VgR13693	0.204094	31948.5	0.0455385
VgI19912	0.232071	31978.2	0.0367525
VgS16742	0.435234	31981.3	0.00155176
oo1VgS18495	0.270509	31989.1	0.0269267
VgS14484	0.0959589	32001.3	0.18381
VgS15121	0.160562	32008.7	0.0799746
VgS20395	0.15911	32026.3	0.0814797
VgS14930	0.114196	32047.6	0.145054
VgI18261	0.486364	32057.4	0.000630968
VgS20070	0.146838	32072.7	0.0864091
VgS17965	0.239174	32098.6	0.0335898
VgS16791	0.137816	32116.3	0.0975457
VgS20277	0.285804	32119.5	0.0125318
VgS22452	0.198128	32134	0.0431775
oo10VgR11699	0.348298	32137.9	0.00615757
VgS17929	0.406813	32165.5	0.00587471
oo2VgR19421	0.139802	32176.1	0.0949775
oo3VgS16077	0.448589	32186.1	0.000895876
VgI13186	0.168471	32203.3	0.0645787
oo2VgS20725	0.550176	32208.8	0.00239092
VgS20447	0.27769	32227.7	0.01697
oo1VgI15794	0.504272	32248.5	0.000960197
VgS21477	0.571268	32259.5	7.40915e-05
VgS21285	0.292697	32264.7	0.0167586
oo1VgS15550	0.188671	32268.2	0.0491205
oo1VgS14056	0.210884	32290.6	0.0362457
VgS18585	0.252857	32294.8	0.0201573
VgS17260	0.184691	32306.2	0.0518504
VgS20726	0.200036	32342.1	0.0480149
VgS16700	0.11245	32354.9	0.137274
VgR12135	0.181309	32368.8	0.0542848
oo2VgR18121	0.624907	32402	5.62007e-05
oo7VgS17107	0.0811161	32458.2	0.251995
VgS19502	0.237634	32475.9	0.0292431
VgI13590	0.187401	32502.1	0.0565828
oo1VgS18419	0.159526	32552.2	0.125362
oo1VgS18756	0.0692687	32566.9	0.307424
VgI19929	0.338526	32577.3	0.0056595
VgS13815	0.342771	32593.1	0.00529741
oo1VgS15311	0.0991893	32596.8	0.164357
oo1VgSS11051-2	0.0838059	32603.5	0.276799
VgSS10702-1	0.0858265	32611.7	0.238077
VgS17734	0.443807	32613.7	0.000976787
VgS19187	0.309492	32619.2	0.00881832
VgI13550	0.168558	32676.2	0.0721631
oo2VgS16220	0.209934	32700.3	0.0421876
oo1VgR11721	0.190546	32734.2	0.0543217
VgS19530	0.0757768	32736.6	0.240127
VgS16768	0.19485	32745.9	0.0513688
VgS14299	0.134572	32749.2	0.12237
VgS20016	0.171402	32774.6	0.0620727
VgS21166	0.317651	32792.1	0.00779667
oo1VgS14432	0.131517	32792.3	0.116077
oo2VgR18921	0.28146	32810	0.0133536
VgS18324	0.205972	32813.6	0.0672694
VgI13494	0.507799	32829.1	0.000422259
oo5VgS17641	0.0768067	32833.2	0.236828
oo1VgS17962	0.24462	32851.1	0.0226514
VgI13651	0.407774	32852.6	0.00183622
oo1VgS20620	0.0753715	32869.1	0.228447
VgS14785	0.313745	32881.4	0.00827127
oo3VgSS10476-1	0.614286	32883.6	7.17767e-05
VgI13432	0.268585	32888.1	0.0192369
oo1VgS19018	0.0781374	32899.8	0.232641
VgS24485	0.207962	32904.7	0.0377328
VgS16990	0.119528	32907	0.12476
oo1VgS16942	0.254457	32912.7	0.0197038
VgS14803	0.222071	32916.5	0.031053
VgS20105	0.065741	32916.7	0.289331
VgS16120	0.290143	32922.6	0.0117581
VgI13623	0.162609	33043.4	0.0698901
VgS14077	0.206782	33059.4	0.0383498
VgS15452	0.240181	33075.3	0.0241132
[truncated: 3,879 more rows]

## Sheet: Suppl Fig 13A
node number in tree	PICs_PC1	Time (age)
233	0.0666174	86.5968
234	1.01531	34.9723
235	0.0527043	18.7117
236	0.389236	14.3966
237	0.0430466	5.01276
238	0.238598	3.18121
239	0.438586	24.7898
240	0.319458	19.266
241	0.673899	14.9394
242	1.08959	9.57738
243	0.585659	6.52578
244	0.302196	61.3427
245	0.0656488	37.5481
246	0.560594	34.607
247	0.465681	33.1997
248	0.435517	30.3424
249	0.154585	23.8561
250	1.09954	22.4571
251	1.34901	17.3105
252	0.289268	21.0943
253	0.175819	6.39531
254	0.16311	32.1804
255	0.791112	31.7707
256	0.209177	30.4921
257	1.06594	30.2033
258	0.965677	26.5872
259	0.0877282	5.11873
260	2.11602	4.57523
261	1.99509	9.35425
262	0.519829	14.6702
263	1.26592	12.3011
264	0.299429	5.75756
265	0.308579	4.61894
266	3.45779	9.41575
267	0.411688	2.89197
268	0.67825	2.71635
269	2.03946	31.4788
270	0.903395	29.8284
271	1.0223	19.6537
272	0.988716	26.686
273	1.35927	14.5772
274	1.89287	12.7315
275	0.457885	10.4304
276	0.173931	9.38702
277	1.57079	5.11858
278	1.361	4.09425
279	0.844971	3.92107
280	0.969332	16.7034
281	1.59042	10.8873
282	0.996081	9.27187
283	0.20178	7.42241
284	1.80424	3.47242
285	3.16242	31.1561
286	1.55318	26.3966
287	3.50977	15.1326
288	0.907048	13.4257
289	0.240677	11.5947
290	1.26935	10.688
291	1.71219	8.75641
292	2.07241	7.78393
293	0.548017	5.09308
294	0.490938	4.04992
295	0.346572	6.81254
296	6.96561	5.88833
297	0.888136	4.47973
298	1.53381	1.81112
299	0.35719	7.67541
300	1.4325	4.65173
301	0.31122	3.69474
302	0.432695	8.87011
303	0.433736	2.95522
304	0.468556	4.34877
305	4.12864	1.33961
306	0.0218964	11.8923
307	1.09869	24.7573
308	0.597972	21.5839
309	2.11941	21.0847
310	3.50429	18.2271
311	0.87327	13.4287
312	3.02364	9.18554
313	6.33937	7.70923
314	4.20739	3.37046
315	0.144387	3.37043
316	3.15288	8.66176
317	1.48319	19.9276
318	2.78511	10.5893
319	5.10168	8.49993
320	2.61776	19.7804
321	0.718688	12.2742
322	0.0949603	5.51299
323	3.28778	4.17485
324	0.162951	28.3112
325	0.146473	26.3862
326	2.12695	13.4627
327	0.33969	18.5991
328	0.24296	17.5399
329	0.283088	13.7712
330	0.841996	6.86669
331	3.32753	6.12888
332	2.88588	5.67521
333	2.12395	4.01734
334	3.00702	5.18637
335	0.925311	5.29619
336	0.238124	16.5878
337	0.0714108	14.0488
338	1.14564	9.00014
339	1.39079	7.8661
340	0.510084	14.2528
341	0.568658	10.7295
342	0.229098	5.12119
343	0.806965	4.70695
344	0.392789	4.27339
345	0.135862	57.1332
346	0.558305	55.9204
347	0.588935	53.5199
348	0.321577	47.0612
349	0.340564	46.3328
350	0.620487	45.3579
351	0.0494573	40.4649
352	0.302033	30.3717
353	0.122016	27.0447
354	0.0200479	20.9451
355	0.709791	18.1624
356	0.771926	14.3683
357	0.393017	24.8446
358	0.68954	21.5041
359	0.170345	43.5266
360	2.19681	34.7179
361	3.36428	32.7262
362	1.02414	14.9076
363	0.0861379	27.5051
364	0.534519	19.5164
365	0.089025	8.65881
366	0.178498	3.03706
367	0.314221	25.3273
368	0.261814	14.1163
369	0.127614	17.9713
370	0.56994	48.1514
371	0.407859	38.4438
372	0.827255	36.3971
373	2.06677	18.144
374	1.28828	34.8761
375	0.327353	26.5069
376	0.679257	21.286
377	0.0362759	11.2527
378	0.526256	15.445
379	2.78709	53.0181
380	2.26399	48.6526
381	0.509429	43.4992
382	0.546854	40.8582
383	0.625575	38.3587
384	0.355028	28.9018
385	0.181852	12.693
386	0.58667	16.3933
387	1.37233	19.1547
388	1.59765	28.9544
389	0.218504	24.6678
390	0.384622	51.0513
391	1.16401	51.0513
392	2.43771	50.5686
393	1.19799	32.3178
394	0.21424	24.1512
395	0.0993266	23.1922
396	1.45246	21.1352
397	1.54491	17.4517
398	1.04566	15.1056
399	2.01899	12.3158
400	0.224284	8.23644
401	0.433621	20.5448
402	0.437099	17.0191
403	0.0312168	14.7443
404	0.282523	12.9918
405	0.131497	11.4529
406	0.128556	13.1432
407	0.524253	16.2066
408	0.371062	18.3435
409	1.57326	47.0366
410	1.34751	27.088
411	1.94811	19.6919
412	0.0934743	17.1848
413	0.740158	14.8082
414	0.997972	13.3034
415	2.36345	12.2247
416	2.88424	8.20987
417	1.23641	6.50582
418	0.104926	5.92488
419	0.435788	4.84637
420	0.353858	10.185
421	0.495027	8.10455
422	0.431542	7.90985
423	0.16977	41.1789
424	3.42898	29.7649
425	0.928724	16.5167
426	4.18039	15.8672
427	1.18404	36.6476
428	3.41602	29.724
429	0.214754	28.571
430	0.247539	27.0705
431	0.665472	11.9534
432	1.32494	10.6034
433	0.0558913	8.52186
434	1.20639	7.02169
435	0.630456	3.6661
436	1.86791	23.6335
437	1.27847	13.4162
438	1.24329	10.3217
439	1.72136	3.43991
440	0.00607811	32.3878
441	0.32374	20.3181
442	0.890522	19.7054
443	1.00882	18.229
444	0.891536	16.556
445	0.121979	15.6701
446	2.39795	14.6978
447	1.07407	13.98
448	1.89658	11.2905
449	0.378715	17.8853
450	0.876239	15.06
451	0.126857	9.85214
452	0.353974	12.9823
453	1.42683	8.72889
454	2.67873	4.06144
455	1.02107	16.3973
456	1.30432	14.5979
457	2.30299	12.3892
458	1.33008	19.5012
459	1.02083	17.1217
460	1.91542	10.7581
461	0.559079	3.02937
462	0.283556	8.69811
463	0.344912	5.10969

## Sheet: Suppl Fig 13B
node number in tree	PICs_PC2	Time (age)
233	0.239471	86.5968
234	1.15629	34.9723
235	0.0982469	18.7117
236	0.793136	14.3966
237	0.921566	5.01276
238	0.43698	3.18121
239	0.448624	24.7898
240	0.443408	19.266
241	0.558033	14.9394
242	0.128325	9.57738
243	0.493569	6.52578
244	1.73945	61.3427
245	0.286179	37.5481
246	0.709829	34.607
247	0.419938	33.1997
248	0.310556	30.3424
249	2.26174	23.8561
250	0.195484	22.4571
251	0.0415818	17.3105
252	0.429332	21.0943
253	1.1579	6.39531
254	0.90808	32.1804
255	0.884684	31.7707
256	0.700694	30.4921
257	2.07268	30.2033
258	0.595644	26.5872
259	0.336921	5.11873
260	1.63291	4.57523
261	0.351433	9.35425
262	1.56569	14.6702
263	1.57746	12.3011
264	0.938266	5.75756
265	0.662984	4.61894
266	1.52387	9.41575
267	0.00216714	2.89197
268	1.03325	2.71635
269	0.768141	31.4788
270	0.847417	29.8284
271	0.657332	19.6537
272	1.05283	26.686
273	1.29459	14.5772
274	0.360637	12.7315
275	0.659851	10.4304
276	3.26761	9.38702
277	0.391132	5.11858
278	0.983392	4.09425
279	1.46467	3.92107
280	0.750071	16.7034
281	1.0422	10.8873
282	0.170593	9.27187
283	0.226337	7.42241
284	0.682468	3.47242
285	0.57346	31.1561
286	1.51595	26.3966
287	1.09043	15.1326
288	0.968679	13.4257
289	2.159	11.5947
290	2.20774	10.688
291	3.67502	8.75641
292	2.62716	7.78393
293	0.519163	5.09308
294	0.169323	4.04992
295	0.108323	6.81254
296	0.649769	5.88833
297	1.42704	4.47973
298	0.125206	1.81112
299	0.333527	7.67541
300	2.34811	4.65173
301	0.276432	3.69474
302	0.326018	8.87011
303	3.26822	2.95522
304	2.1448	4.34877
305	0.329814	1.33961
306	0.336131	11.8923
307	2.93733	24.7573
308	0.782273	21.5839
309	1.58912	21.0847
310	0.624439	18.2271
311	1.79024	13.4287
312	3.64078	9.18554
313	0.966108	7.70923
314	4.25805	3.37046
315	0.49563	3.37043
316	1.43589	8.66176
317	1.24325	19.9276
318	2.63692	10.5893
319	0.191348	8.49993
320	0.709757	19.7804
321	0.763354	12.2742
322	0.942834	5.51299
323	0.443284	4.17485
324	0.188136	28.3112
325	1.86525	26.3862
326	0.318038	13.4627
327	1.61171	18.5991
328	1.06855	17.5399
329	2.02312	13.7712
330	0.44356	6.86669
331	1.71504	6.12888
332	2.24	5.67521
333	0.959459	4.01734
334	0.827412	5.18637
335	0.229015	5.29619
336	0.485823	16.5878
337	0.646842	14.0488
338	0.981899	9.00014
339	1.88501	7.8661
340	0.727246	14.2528
341	0.993237	10.7295
342	0.285416	5.12119
343	0.346667	4.70695
344	0.923325	4.27339
345	1.46185	57.1332
346	0.234606	55.9204
347	1.22482	53.5199
348	0.799176	47.0612
349	0.967171	46.3328
350	0.383208	45.3579
351	0.00668596	40.4649
352	0.11311	30.3717
353	0.242861	27.0447
354	0.462678	20.9451
355	1.37621	18.1624
356	0.908205	14.3683
357	0.393956	24.8446
358	1.03319	21.5041
359	1.40799	43.5266
360	0.870762	34.7179
361	1.22702	32.7262
362	0.801718	14.9076
363	0.950192	27.5051
364	0.774481	19.5164
365	0.105513	8.65881
366	0.112079	3.03706
367	0.076837	25.3273
368	0.944875	14.1163
369	0.481816	17.9713
370	1.61339	48.1514
371	0.569646	38.4438
372	1.37256	36.3971
373	0.29196	18.144
374	1.58985	34.8761
375	0.357417	26.5069
376	0.0945352	21.286
377	1.1538	11.2527
378	1.51649	15.445
379	0.468235	53.0181
380	1.30249	48.6526
381	0.844287	43.4992
382	1.93038	40.8582
383	0.0617977	38.3587
384	1.13983	28.9018
385	2.96246	12.693
386	0.28764	16.3933
387	0.810878	19.1547
388	0.398397	28.9544
389	0.134337	24.6678
390	0.274147	51.0513
391	2.13391	51.0513
392	1.98876	50.5686
393	0.733669	32.3178
394	0.915661	24.1512
395	0.111134	23.1922
396	2.70306	21.1352
397	1.5768	17.4517
398	0.304831	15.1056
399	0.799724	12.3158
400	0.260649	8.23644
401	0.64034	20.5448
402	1.22867	17.0191
403	0.285988	14.7443
404	0.205054	12.9918
405	0.917227	11.4529
406	0.0180808	13.1432
407	0.967264	16.2066
408	2.45282	18.3435
409	0.0258344	47.0366
410	0.494905	27.088
411	0.00709625	19.6919
412	0.0295892	17.1848
413	0.0653406	14.8082
414	1.35225	13.3034
415	1.39241	12.2247
416	0.625114	8.20987
417	1.14689	6.50582
418	3.37057	5.92488
419	0.028998	4.84637
420	0.229128	10.185
421	4.4465	8.10455
422	0.106062	7.90985
423	1.47648	41.1789
424	0.842701	29.7649
425	0.0168985	16.5167
426	0.380811	15.8672
427	1.14445	36.6476
428	0.731444	29.724
429	1.2388	28.571
430	0.223527	27.0705
431	0.343443	11.9534
432	0.78385	10.6034
433	1.06535	8.52186
434	2.05519	7.02169
435	1.32765	3.6661
436	0.0291184	23.6335
437	1.19458	13.4162
438	0.812601	10.3217
439	1.71977	3.43991
440	0.310458	32.3878
441	1.76491	20.3181
442	0.588466	19.7054
443	0.935436	18.229
444	0.112289	16.556
445	0.656474	15.6701
446	0.8643	14.6978
447	2.99987	13.98
448	0.65847	11.2905
449	0.748708	17.8853
450	2.17453	15.06
451	0.991191	9.85214
452	0.775172	12.9823
453	2.63659	8.72889
454	2.80138	4.06144
455	1.25011	16.3973
456	0.572554	14.5979
457	0.422227	12.3892
458	0.7042	19.5012
459	0.677878	17.1217
460	3.40627	10.7581
461	1.26534	3.02937
462	0.544333	8.69811
463	0.429344	5.10969

## Sheet: Suppl Fig Fig 17A
Occurrence point number	Species	Tpref	Delta_Tpref_meanTmax_TminGT4C
411	Acanthodactylus busacki	37.1175	12.5842
412	Acanthodactylus busacki	37.1175	11.8258
413	Acanthodactylus busacki	37.1175	10.8425
414	Acanthodactylus busacki	37.1175	13.4508
415	Acanthodactylus busacki	37.1175	11.3342
416	Acanthodactylus busacki	37.1175	12.1508
417	Acanthodactylus busacki	37.1175	12.8425
453	Acanthodactylus erythrurus	36.65	11.6214
455	Acanthodactylus erythrurus	36.65	10.2214
456	Acanthodactylus erythrurus	36.65	14.0333
457	Acanthodactylus erythrurus	36.65	13.6333
458	Acanthodactylus erythrurus	36.65	13.8833
459	Acanthodactylus erythrurus	36.65	15.1917
460	Acanthodactylus erythrurus	36.65	13.5167
461	Acanthodactylus erythrurus	36.65	12.4357
462	Acanthodactylus erythrurus	36.65	11.9167
463	Acanthodactylus erythrurus	36.65	12.4833
464	Acanthodactylus erythrurus	36.65	14.3417
465	Acanthodactylus erythrurus	36.65	13.175
466	Acanthodactylus erythrurus	36.65	13.8917
467	Acanthodactylus erythrurus	36.65	14.55
469	Acanthodactylus erythrurus	36.65	14.55
470	Acanthodactylus erythrurus	36.65	15.5583
471	Acanthodactylus erythrurus	36.65	15.1833
472	Acanthodactylus erythrurus	36.65	15.1583
473	Acanthodactylus erythrurus	36.65	16.6583
474	Acanthodactylus erythrurus	36.65	15.3167
476	Acanthodactylus erythrurus	36.65	16.7
477	Acanthodactylus erythrurus	36.65	14.7667
478	Acanthodactylus erythrurus	36.65	14.2917
479	Acanthodactylus erythrurus	36.65	15.3833
480	Acanthodactylus erythrurus	36.65	14.1417
482	Acanthodactylus erythrurus	36.65	15.525
483	Acanthodactylus erythrurus	36.65	16.1583
484	Acanthodactylus erythrurus	36.65	12.85
485	Acanthodactylus erythrurus	36.65	12.45
486	Acanthodactylus erythrurus	36.65	15.0167
487	Acanthodactylus erythrurus	36.65	14.6611
488	Acanthodactylus erythrurus	36.65	10.1083
489	Acanthodactylus erythrurus	36.65	13.7333
490	Acanthodactylus erythrurus	36.65	16.4667
491	Acanthodactylus erythrurus	36.65	13.45
492	Acanthodactylus erythrurus	36.65	13.0167
493	Acanthodactylus erythrurus	36.65	13.6
494	Acanthodactylus erythrurus	36.65	12.0583
495	Acanthodactylus erythrurus	36.65	15.0667
496	Acanthodactylus erythrurus	36.65	14.2
497	Acanthodactylus erythrurus	36.65	15.4917
498	Acanthodactylus erythrurus	36.65	14.725
499	Acanthodactylus erythrurus	36.65	14.725
501	Acanthodactylus erythrurus	36.65	16.2583
502	Acanthodactylus erythrurus	36.65	12.9833
503	Acanthodactylus erythrurus	36.65	12.9417
504	Acanthodactylus erythrurus	36.65	13.1917
505	Acanthodactylus erythrurus	36.65	12.9389
506	Acanthodactylus erythrurus	36.65	14.8417
507	Acanthodactylus erythrurus	36.65	13.2056
508	Acanthodactylus erythrurus	36.65	11.9786
509	Acanthodactylus erythrurus	36.65	12.5833
510	Acanthodactylus erythrurus	36.65	13.2167
511	Acanthodactylus erythrurus	36.65	14.4167
512	Acanthodactylus erythrurus	36.65	13.5278
513	Acanthodactylus erythrurus	36.65	14.0944
514	Acanthodactylus erythrurus	36.65	14.1278
515	Acanthodactylus erythrurus	36.65	12.4929
516	Acanthodactylus erythrurus	36.65	14.0056
517	Acanthodactylus erythrurus	36.65	12.6786
518	Acanthodactylus erythrurus	36.65	13.8875
519	Acanthodactylus erythrurus	36.65	14.5722
520	Acanthodactylus erythrurus	36.65	14.5278
521	Acanthodactylus erythrurus	36.65	14.175
522	Acanthodactylus erythrurus	36.65	14.1214
523	Acanthodactylus erythrurus	36.65	13.6071
524	Acanthodactylus erythrurus	36.65	14.3214
525	Acanthodactylus erythrurus	36.65	14.4786
526	Acanthodactylus erythrurus	36.65	14.45
527	Acanthodactylus erythrurus	36.65	14.2357
528	Acanthodactylus erythrurus	36.65	16.1
529	Acanthodactylus erythrurus	36.65	13.3583
530	Acanthodactylus erythrurus	36.65	13.6583
531	Acanthodactylus erythrurus	36.65	14.5583
532	Acanthodactylus erythrurus	36.65	15.5417
534	Acanthodactylus erythrurus	36.65	15.575
535	Acanthodactylus erythrurus	36.65	14.6417
536	Acanthodactylus erythrurus	36.65	14.1722
537	Acanthodactylus erythrurus	36.65	14.35
538	Acanthodactylus erythrurus	36.65	14.0944
539	Acanthodactylus erythrurus	36.65	15.3
540	Acanthodactylus erythrurus	36.65	12.35
541	Acanthodactylus erythrurus	36.65	12.925
542	Acanthodactylus erythrurus	36.65	12.5167
543	Acanthodactylus erythrurus	36.65	12.5
544	Acanthodactylus erythrurus	36.65	13.3083
545	Acanthodactylus erythrurus	36.65	10.8071
1099	Acanthodactylus schreiberi	40.8	16.9583
1100	Acanthodactylus schreiberi	40.8	15.6083
1101	Acanthodactylus schreiberi	40.8	15.4
1102	Acanthodactylus schreiberi	40.8	15.525
1103	Acanthodactylus schreiberi	40.8	15.3667
1104	Acanthodactylus schreiberi	40.8	15.7667
1105	Acanthodactylus schreiberi	40.8	15.9167
1106	Acanthodactylus schreiberi	40.8	15.7917
1107	Acanthodactylus schreiberi	40.8	15.8917
1108	Acanthodactylus schreiberi	40.8	15.7333
1109	Acanthodactylus schreiberi	40.8	15.7333
1110	Acanthodactylus schreiberi	40.8	15.55
1111	Acanthodactylus schreiberi	40.8	15.6
1112	Acanthodactylus schreiberi	40.8	15.5167
1113	Acanthodactylus schreiberi	40.8	15.4333
1114	Acanthodactylus schreiberi	40.8	15.4333
1115	Acanthodactylus schreiberi	40.8	15.65
1116	Acanthodactylus schreiberi	40.8	15.6583
1117	Acanthodactylus schreiberi	40.8	15.575
1118	Acanthodactylus schreiberi	40.8	15.5583
1119	Acanthodactylus schreiberi	40.8	15.6583
1120	Acanthodactylus schreiberi	40.8	15.6
1121	Acanthodactylus schreiberi	40.8	15.5667
1122	Acanthodactylus schreiberi	40.8	15.5333
1123	Acanthodactylus schreiberi	40.8	15.4083
1124	Acanthodactylus schreiberi	40.8	16.7083
1125	Acanthodactylus schreiberi	40.8	15.7917
1126	Acanthodactylus schreiberi	40.8	15.6167
1127	Acanthodactylus schreiberi	40.8	16.2583
1128	Acanthodactylus schreiberi	40.8	15.5667
1129	Acanthodactylus schreiberi	40.8	16.2583
1130	Acanthodactylus schreiberi	40.8	15.2
1131	Acanthodactylus schreiberi	40.8	15.1
1134	Acanthodactylus schreiberi	40.8	18.1583
1136	Acanthodactylus schreiberi	40.8	15.5417
1137	Acanthodactylus schreiberi	40.8	15.575
1139	Acanthodactylus schreiberi	40.8	15.85
1140	Acanthodactylus schreiberi	40.8	15.875
1141	Acanthodactylus schreiberi	40.8	15.6333
1142	Acanthodactylus schreiberi	40.8	15.5167
1143	Acanthodactylus schreiberi	40.8	15.7833
1144	Acanthodactylus schreiberi	40.8	15.725
NA	NA	NA	NA
1309	Algyroides nigropunctatus	34.4325	13.3408
1310	Algyroides nigropunctatus	34.4325	14.1242
1311	Algyroides nigropunctatus	34.4325	12.3039
1312	Algyroides nigropunctatus	34.4325	14.4825
1313	Algyroides nigropunctatus	34.4325	16.1325
1314	Algyroides nigropunctatus	34.4325	15.2214
1315	Algyroides nigropunctatus	34.4325	15.0825
1316	Algyroides nigropunctatus	34.4325	15.0825
1317	Algyroides nigropunctatus	34.4325	12.7242
1318	Algyroides nigropunctatus	34.4325	12.5492
1319	Algyroides nigropunctatus	34.4325	13.3408
1320	Algyroides nigropunctatus	34.4325	12.5992
1321	Algyroides nigropunctatus	34.4325	13.3992
1322	Algyroides nigropunctatus	34.4325	13.7408
1323	Algyroides nigropunctatus	34.4325	13.2908
1325	Algyroides nigropunctatus	34.4325	13.0742
1326	Algyroides nigropunctatus	34.4325	15.2325
1328	Algyroides nigropunctatus	34.4325	15.3325
1329	Algyroides nigropunctatus	34.4325	12.087
1330	Algyroides nigropunctatus	34.4325	13.4575
NA.1	NA	NA	NA
NA.2	NA	NA	NA
NA.3	NA	NA	NA
NA.4	NA	NA	NA
NA.5	NA	NA	NA
NA.6	NA	NA	NA
NA.7	NA	NA	NA
NA.8	NA	NA	NA
NA.9	NA	NA	NA
NA.10	NA	NA	NA
NA.11	NA	NA	NA
NA.12	NA	NA	NA
NA.13	NA	NA	NA
NA.14	NA	NA	NA
NA.15	NA	NA	NA
NA.16	NA	NA	NA
NA.17	NA	NA	NA
NA.18	NA	NA	NA
NA.19	NA	NA	NA
1361	Apathya cappadocica	36.675	11.525
1362	Apathya cappadocica	36.675	13.225
1363	Apathya cappadocica	36.675	12.975
1364	Apathya cappadocica	36.675	13.875
1365	Apathya cappadocica	36.675	12.775
1366	Apathya cappadocica	36.675	13.0417
1367	Apathya cappadocica	36.675	14.2417
1368	Apathya cappadocica	36.675	14.4917
1369	Apathya cappadocica	36.675	13.725
1370	Apathya cappadocica	36.675	9.375
1371	Apathya cappadocica	36.675	8.4625
1372	Apathya cappadocica	36.675	9.48929
1373	Apathya cappadocica	36.675	8.875
1374	Apathya cappadocica	36.675	9.6125
1375	Apathya cappadocica	36.675	7.70833
1376	Apathya cappadocica	36.675	14.1179
1377	Apathya cappadocica	36.675	10.95
1378	Apathya cappadocica	36.675	10.9
1379	Apathya cappadocica	36.675	10.0083
1380	Apathya cappadocica	36.675	8.475
1381	Apathya cappadocica	36.675	7.575
1382	Apathya cappadocica	36.675	9.59722
1383	Apathya cappadocica	36.675	13.6083
1384	Apathya cappadocica	36.675	9.9875
1385	Apathya cappadocica	36.675	10.3125
1386	Apathya cappadocica	36.675	10.3125
1387	Apathya cappadocica	36.675	9.06071
1388	Apathya cappadocica	36.675	13.225
1389	Apathya cappadocica	36.675	10.2972
1390	Apathya cappadocica	36.675	11.4607
1391	Apathya cappadocica	36.675	13.225
1392	Apathya cappadocica	36.675	11.8917
1421	Atlantolacerta andreanskyi	34.45	9.575
1422	Atlantolacerta andreanskyi	34.45	9.575
1423	Atlantolacerta andreanskyi	34.45	9.3
1424	Atlantolacerta andreanskyi	34.45	11.6833
1425	Atlantolacerta andreanskyi	34.45	8.075
1426	Atlantolacerta andreanskyi	34.45	8.48333
1427	Atlantolacerta andreanskyi	34.45	7.675
1428	Atlantolacerta andreanskyi	34.45	9.375
1429	Atlantolacerta andreanskyi	34.45	8.125
1430	Atlantolacerta andreanskyi	34.45	6.875
1431	Atlantolacerta andreanskyi	34.45	8.55
1432	Atlantolacerta andreanskyi	34.45	12.1
1457	Dalmatolacerta oxycephala	33.7225	13.4225
1458	Dalmatolacerta oxycephala	33.7225	13.2975
1460	Dalmatolacerta oxycephala	33.7225	13.3142
1461	Dalmatolacerta oxycephala	33.7225	13.2975
1462	Dalmatolacerta oxycephala	33.7225	13.0975
1463	Dalmatolacerta oxycephala	33.7225	14.2558
1464	Dalmatolacerta oxycephala	33.7225	13.7225
1465	Dalmatolacerta oxycephala	33.7225	12.16
1466	Dalmatolacerta oxycephala	33.7225	12.71
NA.20	NA	NA	NA
NA.21	NA	NA	NA
NA.22	NA	NA	NA
NA.23	NA	NA	NA
NA.24	NA	NA	NA
NA.25	NA	NA	NA
NA.26	NA	NA	NA
NA.27	NA	NA	NA
NA.28	NA	NA	NA
NA.29	NA	NA	NA
NA.30	NA	NA	NA
NA.31	NA	NA	NA
NA.32	NA	NA	NA
NA.33	NA	NA	NA
NA.34	NA	NA	NA
NA.35	NA	NA	NA
NA.36	NA	NA	NA
NA.37	NA	NA	NA
NA.38	NA	NA	NA
NA.39	NA	NA	NA
NA.40	NA	NA	NA
NA.41	NA	NA	NA
NA.42	NA	NA	NA
NA.43	NA	NA	NA
NA.44	NA	NA	NA
NA.45	NA	NA	NA
NA.46	NA	NA	NA
NA.47	NA	NA	NA
NA.48	NA	NA	NA
NA.49	NA	NA	NA
NA.50	NA	NA	NA
NA.51	NA	NA	NA
NA.52	NA	NA	NA
NA.53	NA	NA	NA
NA.54	NA	NA	NA
NA.55	NA	NA	NA
NA.56	NA	NA	NA
NA.57	NA	NA	NA
NA.58	NA	NA	NA
NA.59	NA	NA	NA
NA.60	NA	NA	NA
NA.61	NA	NA	NA
NA.62	NA	NA	NA
NA.63	NA	NA	NA
NA.64	NA	NA	NA
NA.65	NA	NA	NA
NA.66	NA	NA	NA
NA.67	NA	NA	NA
NA.68	NA	NA	NA
NA.69	NA	NA	NA
NA.70	NA	NA	NA
NA.71	NA	NA	NA
NA.72	NA	NA	NA
NA.73	NA	NA	NA
NA.74	NA	NA	NA
NA.75	NA	NA	NA
NA.76	NA	NA	NA
NA.77	NA	NA	NA
NA.78	NA	NA	NA
NA.79	NA	NA	NA
NA.80	NA	NA	NA
NA.81	NA	NA	NA
NA.82	NA	NA	NA
NA.83	NA	NA	NA
NA.84	NA	NA	NA
NA.85	NA	NA	NA
1599	Darevskia praticola	35.2	13.13
1600	Darevskia praticola	35.2	10.8
1601	Darevskia praticola	35.2	12.8
1602	Darevskia praticola	35.2	13.8667
1603	Darevskia praticola	35.2	12.0375
1604	Darevskia praticola	35.2	13.05
1605	Darevskia praticola	35.2	14.26
1606	Darevskia praticola	35.2	11.3286
1607	Darevskia praticola	35.2	13.2833
1608	Darevskia praticola	35.2	14.43
1609	Darevskia praticola	35.2	14.175
1610	Darevskia praticola	35.2	14.8
1611	Darevskia praticola	35.2	13.9
1612	Darevskia praticola	35.2	13.2
1613	Darevskia praticola	35.2	12.02
1614	Darevskia praticola	35.2	12.6429
1615	Darevskia praticola	35.2	13.9875
1616	Darevskia praticola	35.2	11.8714
1617	Darevskia praticola	35.2	11.9286
1618	Darevskia praticola	35.2	13.0143
1619	Darevskia praticola	35.2	12.7429
1620	Darevskia praticola	35.2	11.5857
1621	Darevskia praticola	35.2	14.5875
1622	Darevskia praticola	35.2	14.8625
1623	Darevskia praticola	35.2	14.4
1624	Darevskia praticola	35.2	12.0143
1625	Darevskia praticola	35.2	12.4857
1626	Darevskia praticola	35.2	13.8714
1627	Darevskia praticola	35.2	12.4
1628	Darevskia praticola	35.2	16.84
1629	Darevskia praticola	35.2	15.44
1630	Darevskia praticola	35.2	12.3714
1631	Darevskia praticola	35.2	14.0714
NA.86	NA	NA	NA
1684	Darevskia rudis	35.8	18.975
1685	Darevskia rudis	35.8	19.85
1686	Darevskia rudis	35.8	17.9833
1687	Darevskia rudis	35.8	14.525
1688	Darevskia rudis	35.8	13.35
1689	Darevskia rudis	35.8	15.75
1690	Darevskia rudis	35.8	16.9
1691	Darevskia rudis	35.8	15.2
1693	Darevskia rudis	35.8	16.34
1694	Darevskia rudis	35.8	17.55
1695	Darevskia rudis	35.8	14
1697	Darevskia rudis	35.8	15.2667
1698	Darevskia rudis	35.8	12.8
1699	Darevskia rudis	35.8	16.73
1700	Darevskia rudis	35.8	13.16
NA.87	NA	NA	NA
NA.88	NA	NA	NA
NA.89	NA	NA	NA
NA.90	NA	NA	NA
NA.91	NA	NA	NA
NA.92	NA	NA	NA
NA.93	NA	NA	NA
1720	Darevskia valentini	34.6	14.3333
1721	Darevskia valentini	34.6	12.9
1722	Darevskia valentini	34.6	14.1
1723	Darevskia valentini	34.6	13.8
1724	Darevskia valentini	34.6	NA
1725	Darevskia valentini	34.6	13.12
1726	Darevskia valentini	34.6	13.0667
1727	Darevskia valentini	34.6	13.2
1728	Darevskia valentini	34.6	14.1
1729	Darevskia valentini	34.6	14.3333
1730	Darevskia valentini	34.6	16.4
NA.94	NA	NA	NA
NA.95	NA	NA	NA
1735	Dinarolacerta mosorensis	35.7875	19.7075
1736	Dinarolacerta mosorensis	35.7875	20.5375
1737	Dinarolacerta mosorensis	35.7875	21.0625
1738	Dinarolacerta mosorensis	35.7875	19.2875
NA.96	NA	NA	NA
NA.97	NA	NA	NA
NA.98	NA	NA	NA
NA.99	NA	NA	NA
NA.100	NA	NA	NA
NA.101	NA	NA	NA
NA.102	NA	NA	NA
NA.103	NA	NA	NA
NA.104	NA	NA	NA
NA.105	NA	NA	NA
NA.106	NA	NA	NA
NA.107	NA	NA	NA
NA.108	NA	NA	NA
NA.109	NA	NA	NA
NA.110	NA	NA	NA
NA.111	NA	NA	NA
NA.112	NA	NA	NA
NA.113	NA	NA	NA
NA.114	NA	NA	NA
NA.115	NA	NA	NA
NA.116	NA	NA	NA
NA.117	NA	NA	NA
NA.118	NA	NA	NA
NA.119	NA	NA	NA
NA.120	NA	NA	NA
NA.121	NA	NA	NA
NA.122	NA	NA	NA
NA.123	NA	NA	NA
NA.124	NA	NA	NA
NA.125	NA	NA	NA
NA.126	NA	NA	NA
NA.127	NA	NA	NA
NA.128	NA	NA	NA
NA.129	NA	NA	NA
NA.130	NA	NA	NA
NA.131	NA	NA	NA
NA.132	NA	NA	NA
NA.133	NA	NA	NA
NA.134	NA	NA	NA
NA.135	NA	NA	NA
NA.136	NA	NA	NA
NA.137	NA	NA	NA
NA.138	NA	NA	NA
NA.139	NA	NA	NA
NA.140	NA	NA	NA
NA.141	NA	NA	NA
NA.142	NA	NA	NA
NA.143	NA	NA	NA
NA.144	NA	NA	NA
NA.145	NA	NA	NA
NA.146	NA	NA	NA
NA.147	NA	NA	NA
NA.148	NA	NA	NA
NA.149	NA	NA	NA
NA.150	NA	NA	NA
NA.151	NA	NA	NA
NA.152	NA	NA	NA
NA.153	NA	NA	NA
NA.154	NA	NA	NA
NA.155	NA	NA	NA
NA.156	NA	NA	NA
NA.157	NA	NA	NA
NA.158	NA	NA	NA
NA.159	NA	NA	NA
NA.160	NA	NA	NA
NA.161	NA	NA	NA
NA.162	NA	NA	NA
NA.163	NA	NA	NA
NA.164	NA	NA	NA
NA.165	NA	NA	NA
NA.166	NA	NA	NA
NA.167	NA	NA	NA
NA.168	NA	NA	NA
NA.169	NA	NA	NA
NA.170	NA	NA	NA
NA.171	NA	NA	NA
NA.172	NA	NA	NA
NA.173	NA	NA	NA
NA.174	NA	NA	NA
NA.175	NA	NA	NA
NA.176	NA	NA	NA
NA.177	NA	NA	NA
NA.178	NA	NA	NA
NA.179	NA	NA	NA
NA.180	NA	NA	NA
NA.181	NA	NA	NA
NA.182	NA	NA	NA
NA.183	NA	NA	NA
NA.184	NA	NA	NA
NA.185	NA	NA	NA
NA.186	NA	NA	NA
NA.187	NA	NA	NA
NA.188	NA	NA	NA
NA.189	NA	NA	NA
NA.190	NA	NA	NA
NA.191	NA	NA	NA
NA.192	NA	NA	NA
NA.193	NA	NA	NA
NA.194	NA	NA	NA
NA.195	NA	NA	NA
NA.196	NA	NA	NA
NA.197	NA	NA	NA
2351	Gallotia galloti	35.7475	12.8558
2352	Gallotia galloti	35.7475	11.6392
2353	Gallotia galloti	35.7475	17.7975
2354	Gallotia galloti	35.7475	15.9392
2355	Gallotia galloti	35.7475	11.8225
2356	Gallotia galloti	35.7475	12.4058
2357	Gallotia galloti	35.7475	19.7975
2358	Gallotia galloti	35.7475	17.5475
2359	Gallotia galloti	35.7475	14.2642
2360	Gallotia galloti	35.7475	17.1642
2361	Gallotia galloti	35.7475	13.7892
2362	Gallotia galloti	35.7475	14.5308
2363	Gallotia galloti	35.7475	12.4392
2364	Gallotia galloti	35.7475	13.3142
2365	Gallotia galloti	35.7475	12.5142
2366	Gallotia galloti	35.7475	11.7308
2367	Gallotia galloti	35.7475	11.5475
2368	Gallotia galloti	35.7475	11.5892
2370	Gallotia galloti	35.7475	13.4475
2371	Gallotia galloti	35.7475	19.4225
2372	Gallotia galloti	35.7475	16.3142
2373	Gallotia galloti	35.7475	18.835
2374	Gallotia galloti	35.7475	16.2892
2375	Gallotia galloti	35.7475	18.4046
2376	Gallotia galloti	35.7475	15.7475
2377	Gallotia galloti	35.7475	15.7475
2378	Gallotia galloti	35.7475	18.91
2382	Gallotia galloti	35.7475	12.8892
2383	Gallotia galloti	35.7475	13.2558
2384	Gallotia galloti	35.7475	11.9892
2385	Gallotia galloti	35.7475	17.2975
2386	Gallotia galloti	35.7475	16.7142
2387	Gallotia galloti	35.7475	14.8058
2388	Gallotia galloti	35.7475	12.4392
2389	Gallotia galloti	35.7475	12.2808
2390	Gallotia galloti	35.7475	14.8308
2391	Gallotia galloti	35.7475	14.6142
2392	Gallotia galloti	35.7475	14.6142
2393	Gallotia galloti	35.7475	18.3642
2394	Gallotia galloti	35.7475	19.2642
2395	Gallotia galloti	35.7475	14.9975
2396	Gallotia galloti	35.7475	12.5725
2397	Gallotia galloti	35.7475	12.5725
2398	Gallotia galloti	35.7475	13.4892
2399	Gallotia galloti	35.7475	13.9808
2400	Gallotia galloti	35.7475	14.0058
2401	Gallotia galloti	35.7475	13.2975
2402	Gallotia galloti	35.7475	14.4642
2403	Gallotia galloti	35.7475	14.0058
2404	Gallotia galloti	35.7475	12.6142
2405	Gallotia galloti	35.7475	13.7808
2406	Gallotia galloti	35.7475	12.1725
2407	Gallotia galloti	35.7475	13.4892
2408	Gallotia galloti	35.7475	13.4892
2409	Gallotia galloti	35.7475	19.9046
2410	Gallotia galloti	35.7475	14.5475
2411	Gallotia galloti	35.7475	18.4761
2412	Gallotia galloti	35.7475	15.6475
2413	Gallotia galloti	35.7475	16.9392
2414	Gallotia galloti	35.7475	19.2675
2415	Gallotia galloti	35.7475	11.4308
2416	Gallotia galloti	35.7475	11.4225
2417	Gallotia galloti	35.7475	15.7308
2418	Gallotia galloti	35.7475	13.3475
2419	Gallotia galloti	35.7475	11.7725
2420	Gallotia galloti	35.7475	16.6725
2421	Gallotia galloti	35.7475	17.8558
2422	Gallotia galloti	35.7475	16.0892
2423	Gallotia galloti	35.7475	12.4642
2424	Gallotia galloti	35.7475	15.7225
2425	Gallotia galloti	35.7475	13.7308
2426	Gallotia galloti	35.7475	16.4142
2427	Gallotia galloti	35.7475	13.0975
2428	Gallotia galloti	35.7475	14.7142
2429	Gallotia galloti	35.7475	12.8808
2430	Gallotia galloti	35.7475	13.7475
2431	Gallotia galloti	35.7475	17.2558
2432	Gallotia galloti	35.7475	15.0808
NA.198	NA	NA	NA
2456	Heliobolus lugubris	36.2	7.44
2457	Heliobolus lugubris	36.2	7.62
2458	Heliobolus lugubris	36.2	5.85
2459	Heliobolus lugubris	36.2	8.7
2460	Heliobolus lugubris	36.2	8.54545
2461	Heliobolus lugubris	36.2	8.14444
2462	Heliobolus lugubris	36.2	5.01111
2463	Heliobolus lugubris	36.2	5.68889
2464	Heliobolus lugubris	36.2	8.32222
2465	Heliobolus lugubris	36.2	7.98889
2466	Heliobolus lugubris	36.2	6.36667
2467	Heliobolus lugubris	36.2	7.31111
2468	Heliobolus lugubris	36.2	6.36667
2469	Heliobolus lugubris	36.2	7.31111
2470	Heliobolus lugubris	36.2	7.15556
2471	Heliobolus lugubris	36.2	6.36667
2472	Heliobolus lugubris	36.2	6.35556
2473	Heliobolus lugubris	36.2	6.35556
2474	Heliobolus lugubris	36.2	7.25556
2475	Heliobolus lugubris	36.2	7.02222
2476	Heliobolus lugubris	36.2	6.04444
2477	Heliobolus lugubris	36.2	4.62222
2478	Heliobolus lugubris	36.2	4.9
2479	Heliobolus lugubris	36.2	6.81
2480	Heliobolus lugubris	36.2	6.96
2481	Heliobolus lugubris	36.2	5.56667
2482	Heliobolus lugubris	36.2	5.45556
2483	Heliobolus lugubris	36.2	5.74444
2484	Heliobolus lugubris	36.2	4.57778
2485	Heliobolus lugubris	36.2	4.65556
2486	Heliobolus lugubris	36.2	4.65556
2487	Heliobolus lugubris	36.2	4.82222
2488	Heliobolus lugubris	36.2	4.82222
2489	Heliobolus lugubris	36.2	5.54444
2490	Heliobolus lugubris	36.2	4.58889
2491	Heliobolus lugubris	36.2	5.4
2492	Heliobolus lugubris	36.2	5.31111
2493	Heliobolus lugubris	36.2	5.38889
2494	Heliobolus lugubris	36.2	5.44444
2495	Heliobolus lugubris	36.2	7.07
2496	Heliobolus lugubris	36.2	4.85556
2497	Heliobolus lugubris	36.2	5.32222
2498	Heliobolus lugubris	36.2	5.5
2499	Heliobolus lugubris	36.2	4.48889
2500	Heliobolus lugubris	36.2	4.81111
2501	Heliobolus lugubris	36.2	6.43
2502	Heliobolus lugubris	36.2	8.2
2503	Heliobolus lugubris	36.2	6.07
2504	Heliobolus lugubris	36.2	7.04
2505	Heliobolus lugubris	36.2	7.16
2506	Heliobolus lugubris	36.2	6
2507	Heliobolus lugubris	36.2	9.025
2508	Heliobolus lugubris	36.2	5.22222
2509	Heliobolus lugubris	36.2	7.71667
2510	Heliobolus lugubris	36.2	8.20833
2511	Heliobolus lugubris	36.2	8.15
2512	Heliobolus lugubris	36.2	4.96667
2513	Heliobolus lugubris	36.2	7.45
2514	Heliobolus lugubris	36.2	8.675
2515	Heliobolus lugubris	36.2	5.48889
2516	Heliobolus lugubris	36.2	7.56667
2517	Heliobolus lugubris	36.2	10.1167
2518	Heliobolus lugubris	36.2	12.7667
2519	Heliobolus lugubris	36.2	7.49167
2520	Heliobolus lugubris	36.2	7.45
2521	Heliobolus lugubris	36.2	7.475
2522	Heliobolus lugubris	36.2	8.13333
2523	Heliobolus lugubris	36.2	7.775
2524	Heliobolus lugubris	36.2	7.70833
2525	Heliobolus lugubris	36.2	6.03333
2526	Heliobolus lugubris	36.2	8.88
2527	Heliobolus lugubris	36.2	7.40833
2528	Heliobolus lugubris	36.2	7.40833
2529	Heliobolus lugubris	36.2	7.28333
2530	Heliobolus lugubris	36.2	5.81111
2531	Heliobolus lugubris	36.2	9.275
2532	Heliobolus lugubris	36.2	5.51
2533	Heliobolus lugubris	36.2	8.28333
2534	Heliobolus lugubris	36.2	7.31
2535	Heliobolus lugubris	36.2	12.9083
2536	Heliobolus lugubris	36.2	8.4
2537	Heliobolus lugubris	36.2	9.78333
2538	Heliobolus lugubris	36.2	9.43333
2539	Heliobolus lugubris	36.2	8.9
2540	Heliobolus lugubris	36.2	9.08333
2541	Heliobolus lugubris	36.2	14.3833
2542	Heliobolus lugubris	36.2	8.46667
2543	Heliobolus lugubris	36.2	8.5
2544	Heliobolus lugubris	36.2	8.58333
2545	Heliobolus lugubris	36.2	8.58333
2546	Heliobolus lugubris	36.2	9.99167
2547	Heliobolus lugubris	36.2	10.0667
2548	Heliobolus lugubris	36.2	10.0667
2549	Heliobolus lugubris	36.2	6.9
2550	Heliobolus lugubris	36.2	8.79167
2551	Heliobolus lugubris	36.2	8.425
2552	Heliobolus lugubris	36.2	8.3
2553	Heliobolus lugubris	36.2	8.60833
2554	Heliobolus lugubris	36.2	8.60833
2555	Heliobolus lugubris	36.2	7.3
2556	Heliobolus lugubris	36.2	7.28
2557	Heliobolus lugubris	36.2	6.94167
2558	Heliobolus lugubris	36.2	8.4
2559	Heliobolus lugubris	36.2	8.65
2560	Heliobolus lugubris	36.2	8.90833
2561	Heliobolus lugubris	36.2	7.13333
2562	Heliobolus lugubris	36.2	7.06667
2563	Heliobolus lugubris	36.2	7.56667
2564	Heliobolus lugubris	36.2	6.98333
2565	Heliobolus lugubris	36.2	6.70833
2566	Heliobolus lugubris	36.2	9.20833
2567	Heliobolus lugubris	36.2	7.1
2568	Heliobolus lugubris	36.2	7
2569	Heliobolus lugubris	36.2	7
2570	Heliobolus lugubris	36.2	7
2571	Heliobolus lugubris	36.2	7
2572	Heliobolus lugubris	36.2	7
2573	Heliobolus lugubris	36.2	7
2574	Heliobolus lugubris	36.2	6.95833
2575	Heliobolus lugubris	36.2	8.69
2576	Heliobolus lugubris	36.2	3.825
2577	Heliobolus lugubris	36.2	5.74167
2578	Heliobolus lugubris	36.2	7.22
2579	Heliobolus lugubris	36.2	6.025
2580	Heliobolus lugubris	36.2	7.29
2581	Heliobolus lugubris	36.2	8.61818
2582	Heliobolus lugubris	36.2	8.05
2583	Heliobolus lugubris	36.2	5.70833
2584	Heliobolus lugubris	36.2	6.55833
2585	Heliobolus lugubris	36.2	6.65
2586	Heliobolus lugubris	36.2	6.08333
2587	Heliobolus lugubris	36.2	6.2
2588	Heliobolus lugubris	36.2	7.56667
2589	Heliobolus lugubris	36.2	6.90833
2590	Heliobolus lugubris	36.2	5.78333
2591	Heliobolus lugubris	36.2	7.46667
2592	Heliobolus lugubris	36.2	8.40833
2593	Heliobolus lugubris	36.2	9.79167
2594	Heliobolus lugubris	36.2	7.1
2595	Heliobolus lugubris	36.2	7.675
2596	Heliobolus lugubris	36.2	5.98333
2597	Heliobolus lugubris	36.2	6.54167
2598	Heliobolus lugubris	36.2	7.99167
2599	Heliobolus lugubris	36.2	6.61667
2600	Heliobolus lugubris	36.2	7.66364
2601	Heliobolus lugubris	36.2	7.00833
2602	Heliobolus lugubris	36.2	7.01667
2603	Heliobolus lugubris	36.2	7.94167
2604	Heliobolus lugubris	36.2	6.60833
2605	Heliobolus lugubris	36.2	5.5
2606	Heliobolus lugubris	36.2	7.8
2607	Heliobolus lugubris	36.2	7.8
2608	Heliobolus lugubris	36.2	8.09167
2609	Heliobolus lugubris	36.2	5.63333
2610	Heliobolus lugubris	36.2	7.73333
2611	Heliobolus lugubris	36.2	7.1
2612	Heliobolus lugubris	36.2	7.775
2613	Heliobolus lugubris	36.2	8.35
2614	Heliobolus lugubris	36.2	5.6
2615	Heliobolus lugubris	36.2	6.34167
2616	Heliobolus lugubris	36.2	10.675
2617	Heliobolus lugubris	36.2	7.63333
2618	Heliobolus lugubris	36.2	5.90833
2619	Heliobolus lugubris	36.2	7.65833
2620	Heliobolus lugubris	36.2	9.975
2621	Heliobolus lugubris	36.2	8.33333
2622	Heliobolus lugubris	36.2	5.925
2623	Heliobolus lugubris	36.2	7.71667
2624	Heliobolus lugubris	36.2	6.39167
2625	Heliobolus lugubris	36.2	7.26667
2626	Heliobolus lugubris	36.2	8.51667
2627	Heliobolus lugubris	36.2	8.51667
2628	Heliobolus lugubris	36.2	7.4
2629	Heliobolus lugubris	36.2	6.58333
2630	Heliobolus lugubris	36.2	6.50833
2631	Heliobolus lugubris	36.2	6.50833
2632	Heliobolus lugubris	36.2	6.50833
2633	Heliobolus lugubris	36.2	6.50833
2634	Heliobolus lugubris	36.2	6.50833
2635	Heliobolus lugubris	36.2	6.50833
2636	Heliobolus lugubris	36.2	6.51667
2637	Heliobolus lugubris	36.2	7.71667
2638	Heliobolus lugubris	36.2	7.71667
2639	Heliobolus lugubris	36.2	7.275
2640	Heliobolus lugubris	36.2	6.83333
2641	Heliobolus lugubris	36.2	8.25
2642	Heliobolus lugubris	36.2	8.68333
2643	Heliobolus lugubris	36.2	6.49167
2644	Heliobolus lugubris	36.2	9.06667
2645	Heliobolus lugubris	36.2	10.0083
2646	Heliobolus lugubris	36.2	6.3
2647	Heliobolus lugubris	36.2	6.95
2648	Heliobolus lugubris	36.2	6.01667
2649	Heliobolus lugubris	36.2	6.66667
2650	Heliobolus lugubris	36.2	7.975
2651	Heliobolus lugubris	36.2	5.98333
2652	Heliobolus lugubris	36.2	6.20833
2653	Heliobolus lugubris	36.2	6.25833
2654	Heliobolus lugubris	36.2	6.89167
2655	Heliobolus lugubris	36.2	6.89167
2656	Heliobolus lugubris	36.2	6.89167
2657	Heliobolus lugubris	36.2	6.89167
2658	Heliobolus lugubris	36.2	6.89167
2659	Heliobolus lugubris	36.2	6.89167
2660	Heliobolus lugubris	36.2	6.89167
2661	Heliobolus lugubris	36.2	6.89167
2662	Heliobolus lugubris	36.2	6.31667
2663	Heliobolus lugubris	36.2	9.53333
2664	Heliobolus lugubris	36.2	8.51667
2665	Heliobolus lugubris	36.2	9.43333
2666	Heliobolus lugubris	36.2	6.15833
2667	Heliobolus lugubris	36.2	6.81667
2668	Heliobolus lugubris	36.2	6.95
2669	Heliobolus lugubris	36.2	6.83333
2670	Heliobolus lugubris	36.2	9.86667
2671	Heliobolus lugubris	36.2	7.74167
2672	Heliobolus lugubris	36.2	7.74167
2673	Heliobolus lugubris	36.2	7.74167
2674	Heliobolus lugubris	36.2	8.175
2675	Heliobolus lugubris	36.2	6.85833
2676	Heliobolus lugubris	36.2	7.85
2677	Heliobolus lugubris	36.2	7.65833
2678	Heliobolus lugubris	36.2	6.75833
2679	Heliobolus lugubris	36.2	7.74167
2680	Heliobolus lugubris	36.2	6.69167
2681	Heliobolus lugubris	36.2	6.025
2682	Heliobolus lugubris	36.2	6.05833
2683	Heliobolus lugubris	36.2	5.225
2684	Heliobolus lugubris	36.2	6.96667
2685	Heliobolus lugubris	36.2	6.09167
2686	Heliobolus lugubris	36.2	6.05833
2687	Heliobolus lugubris	36.2	7.40833
2688	Heliobolus lugubris	36.2	5.16667
2689	Heliobolus lugubris	36.2	5.175
2690	Heliobolus lugubris	36.2	10.6083
2691	Heliobolus lugubris	36.2	5.15
2692	Heliobolus lugubris	36.2	5.05833
2693	Heliobolus lugubris	36.2	5.25
2694	Heliobolus lugubris	36.2	6.25833
2695	Heliobolus lugubris	36.2	10
2696	Heliobolus lugubris	36.2	6.83333
2697	Heliobolus lugubris	36.2	9.30833
2698	Heliobolus lugubris	36.2	13.6083
2699	Heliobolus lugubris	36.2	8.66667
2700	Heliobolus lugubris	36.2	5.19167
2701	Heliobolus lugubris	36.2	8.325
2702	Heliobolus lugubris	36.2	6.56667
2703	Heliobolus lugubris	36.2	6.575
2704	Heliobolus lugubris	36.2	6.575
2705	Heliobolus lugubris	36.2	6.23333
2706	Heliobolus lugubris	36.2	5.71667
2707	Heliobolus lugubris	36.2	8.4
2708	Heliobolus lugubris	36.2	5.81667
2709	Heliobolus lugubris	36.2	5.34167
2710	Heliobolus lugubris	36.2	5.68333
2711	Heliobolus lugubris	36.2	9.15
2712	Heliobolus lugubris	36.2	5.49167
2713	Heliobolus lugubris	36.2	13.425
2714	Heliobolus lugubris	36.2	10.2833
2715	Heliobolus lugubris	36.2	5.2
2716	Heliobolus lugubris	36.2	14.3833
2717	Heliobolus lugubris	36.2	5.23333
2718	Heliobolus lugubris	36.2	5.25
2719	Heliobolus lugubris	36.2	12.4083
2720	Heliobolus lugubris	36.2	10.775
2721	Heliobolus lugubris	36.2	10.2083
2722	Heliobolus lugubris	36.2	12.8833
2723	Heliobolus lugubris	36.2	12.025
2724	Heliobolus lugubris	36.2	12.3167
2725	Heliobolus lugubris	36.2	11.0083
2726	Heliobolus lugubris	36.2	6.51667
2727	Heliobolus lugubris	36.2	8.975
2728	Heliobolus lugubris	36.2	6.23333
NA.199	NA	NA	NA
NA.200	NA	NA	NA
NA.201	NA	NA	NA
NA.202	NA	NA	NA
2819	Hellenolacerta graeca	34.4	12.7
2820	Hellenolacerta graeca	34.4	10.775
2821	Hellenolacerta graeca	34.4	12.6667
2822	Hellenolacerta graeca	34.4	13.62
2823	Hellenolacerta graeca	34.4	13.3625
2824	Hellenolacerta graeca	34.4	11.5375
2825	Hellenolacerta graeca	34.4	11.725
2826	Hellenolacerta graeca	34.4	12.4375
2827	Hellenolacerta graeca	34.4	10.7909
2828	Hellenolacerta graeca	34.4	12.0333
2829	Hellenolacerta graeca	34.4	11.45
2830	Hellenolacerta graeca	34.4	11.8625
2831	Hellenolacerta graeca	34.4	10.8125
2837	Holaspis laevis	36.1	12.5667
2838	Holaspis laevis	36.1	4.325
2839	Holaspis laevis	36.1	5.4
2840	Holaspis laevis	36.1	5.4
2841	Holaspis laevis	36.1	10.9833
2842	Holaspis laevis	36.1	14.625
2855	Iberolacerta bonnali	34.475	19.875
2856	Iberolacerta bonnali	34.475	20.25
2857	Iberolacerta bonnali	34.475	20.775
2858	Iberolacerta bonnali	34.475	20.875
2859	Iberolacerta bonnali	34.475	20.1083
2860	Iberolacerta bonnali	34.475	16.175
2861	Iberolacerta bonnali	34.475	13.4893
2862	Iberolacerta bonnali	34.475	16.6
2863	Iberolacerta bonnali	34.475	19.575
2864	Iberolacerta bonnali	34.475	NA
2865	Iberolacerta bonnali	34.475	20.425
2866	Iberolacerta bonnali	34.475	NA
2867	Iberolacerta cyreni	34	12.0167
2868	Iberolacerta cyreni	34	13.4667
2869	Iberolacerta cyreni	34	11.6667
2870	Iberolacerta cyreni	34	11.9
2871	Iberolacerta cyreni	34	12.6
2872	Iberolacerta cyreni	34	13.825
2873	Iberolacerta cyreni	34	10.925
2874	Iberolacerta cyreni	34	9.55714
2875	Iberolacerta cyreni	34	10.4714
2876	Iberolacerta cyreni	34	11.5
2877	Iberolacerta cyreni	34	11.78
2878	Iberolacerta cyreni	34	11.4
2879	Iberolacerta cyreni	34	12.0167
2880	Iberolacerta cyreni	34	11.9
2881	Iberolacerta cyreni	34	11.9
2882	Iberolacerta galani	36.5375	15.1375
2883	Iberolacerta galani	36.5375	16.9625
2884	Iberolacerta galani	36.5375	17.5625
2885	Iberolacerta galani	36.5375	16.8208
2886	Iberolacerta galani	36.5375	16.9625
2887	Iberolacerta galani	36.5375	16.3625
2888	Iberolacerta galani	36.5375	17.1625
2889	Iberolacerta galani	36.5375	17.5875
2890	Iberolacerta galani	36.5375	16.8125
2891	Iberolacerta galani	36.5375	17.4125
2892	Iberolacerta galani	36.5375	17.6625
2893	Iberolacerta galani	36.5375	16.9125
2894	Iberolacerta galani	36.5375	18.5625
2895	Iberolacerta galani	36.5375	17.6375
2896	Iberolacerta galani	36.5375	16.6375
2897	Iberolacerta galani	36.5375	17.2125
2898	Iberolacerta galani	36.5375	16.0375
2899	Iberolacerta galani	36.5375	15.9042
2900	Iberolacerta galani	36.5375	14.7125
2901	Iberolacerta galani	36.5375	17.1625
2902	Iberolacerta galani	36.5375	18.4625
2914	Iberolacerta monticola	34.165	15.9936
2915	Iberolacerta monticola	34.165	14.39
2916	Iberolacerta monticola	34.165	14.04
2917	Iberolacerta monticola	34.165	14.505
2918	Iberolacerta monticola	34.165	16.3317
2919	Iberolacerta monticola	34.165	13.3817
2920	Iberolacerta monticola	34.165	14.0483
2921	Iberolacerta monticola	34.165	14.7817
2922	Iberolacerta monticola	34.165	12.965
2923	Iberolacerta monticola	34.165	13.1983
2924	Iberolacerta monticola	34.165	14.465
2925	Iberolacerta monticola	34.165	14.5983
2926	Iberolacerta monticola	34.165	14.4761
2927	Iberolacerta monticola	34.165	14.8317
2928	Iberolacerta monticola	34.165	14.5983
2929	Iberolacerta monticola	34.165	18.065
2930	Iberolacerta monticola	34.165	17.765
2931	Iberolacerta monticola	34.165	17.6483
2932	Iberolacerta monticola	34.165	17.6483
2933	Iberolacerta monticola	34.165	16.815
2934	Iberolacerta monticola	34.165	17.0817
2935	Iberolacerta monticola	34.165	16.465
2936	Iberolacerta monticola	34.165	16.5483
2937	Iberolacerta monticola	34.165	16.6733
2938	Iberolacerta monticola	34.165	16.7233
2939	Iberolacerta monticola	34.165	17.165
2940	Iberolacerta monticola	34.165	17.0817
2941	Iberolacerta monticola	34.165	17.5067
2942	Iberolacerta monticola	34.165	17.7067
2943	Iberolacerta monticola	34.165	17.5094
2944	Iberolacerta monticola	34.165	17.0317
2945	Iberolacerta monticola	34.165	18.0483
2946	Iberolacerta monticola	34.165	16.2817
2947	Iberolacerta monticola	34.165	16.7317
2949	Iberolacerta monticola	34.165	16.3233
2950	Iberolacerta monticola	34.165	16.415
2951	Iberolacerta monticola	34.165	17.6983
2952	Iberolacerta monticola	34.165	15.615
2953	Iberolacerta monticola	34.165	15.815
2954	Iberolacerta monticola	34.165	14.1983
2955	Iberolacerta monticola	34.165	15.0025
2956	Iberolacerta monticola	34.165	14.165
2957	Iberolacerta monticola	34.165	14.9817
2958	Iberolacerta monticola	34.165	15.285
2959	Iberolacerta monticola	34.165	15.365
2960	Iberolacerta monticola	34.165	15.815
2961	Iberolacerta monticola	34.165	14.44
2962	Iberolacerta monticola	34.165	16.19
2963	Iberolacerta monticola	34.165	16.2428
2964	Iberolacerta monticola	34.165	16.8775
2965	Iberolacerta monticola	34.165	17.4428
2966	Iberolacerta monticola	34.165	16.2983
2967	Iberolacerta monticola	34.165	18.84
2968	Iberolacerta monticola	34.165	18.3817
2969	Iberolacerta monticola	34.165	18.2317
2970	Iberolacerta monticola	34.165	16.7233
2971	Iberolacerta monticola	34.165	17.2286
2972	Iberolacerta monticola	34.165	16.19
2973	Iberolacerta monticola	34.165	16.095
2975	Iberolacerta monticola	34.165	17.14
2976	Iberolacerta monticola	34.165	16.5733
2977	Iberolacerta monticola	34.165	15.515
2978	Iberolacerta monticola	34.165	15.4983
2979	Iberolacerta monticola	34.165	13.715
2980	Iberolacerta monticola	34.165	14.79
2981	Iberolacerta monticola	34.165	14.09
2982	Iberolacerta monticola	34.165	14.815
2983	Iberolacerta monticola	34.165	14.54
2984	Iberolacerta monticola	34.165	14.54
2985	Iberolacerta monticola	34.165	15.015
2986	Iberolacerta monticola	34.165	14.59
NA.203	NA	NA	NA
NA.204	NA	NA	NA
NA.205	NA	NA	NA
NA.206	NA	NA	NA
NA.207	NA	NA	NA
NA.208	NA	NA	NA
NA.209	NA	NA	NA
NA.210	NA	NA	NA
3095	Iranolacerta brandtii	33.895	7.51167
3096	Iranolacerta brandtii	33.895	9.395
3097	Iranolacerta brandtii	33.895	11.2617
3098	Iranolacerta brandtii	33.895	10.145
3099	Iranolacerta brandtii	33.895	8.56167
3100	Iranolacerta brandtii	33.895	9.975
3101	Iranolacerta brandtii	33.895	10.495
3102	Iranolacerta brandtii	33.895	9.645
3103	Iranolacerta brandtii	33.895	5.27
3104	Iranolacerta brandtii	33.895	4.635
3105	Iranolacerta brandtii	33.895	8.57
3110	Lacerta agilis	35	18.35
3111	Lacerta agilis	35	18.0667
3112	Lacerta agilis	35	18.4875
3113	Lacerta agilis	35	18.475
3114	Lacerta agilis	35	18.475
3115	Lacerta agilis	35	17.7286
3116	Lacerta agilis	35	17.8143
3117	Lacerta agilis	35	17.0667
3118	Lacerta agilis	35	17.4833
3119	Lacerta agilis	35	17.7143
3120	Lacerta agilis	35	17.0667
3121	Lacerta agilis	35	17.0667
3122	Lacerta agilis	35	17.0667
3123	Lacerta agilis	35	17.0667
3124	Lacerta agilis	35	17.0667
3125	Lacerta agilis	35	17.0667
3126	Lacerta agilis	35	17.8286
3127	Lacerta agilis	35	18.3625
3128	Lacerta agilis	35	18.375
3129	Lacerta agilis	35	17.7429
3130	Lacerta agilis	35	18.3875
3131	Lacerta agilis	35	17.7714
3132	Lacerta agilis	35	17.6714
3133	Lacerta agilis	35	17.5143
3134	Lacerta agilis	35	18.3625
3135	Lacerta agilis	35	18.3875
3136	Lacerta agilis	35	17.7286
3137	Lacerta agilis	35	18.3625
3138	Lacerta agilis	35	18.3625
3139	Lacerta agilis	35	18.4125
3140	Lacerta agilis	35	18.4125
3141	Lacerta agilis	35	18.4125
3142	Lacerta agilis	35	18.4125
3143	Lacerta agilis	35	18.3875
3144	Lacerta agilis	35	17.7429
3145	Lacerta agilis	35	18.4125
3146	Lacerta agilis	35	18.3875
3147	Lacerta agilis	35	18.3875
3148	Lacerta agilis	35	17.7429
3149	Lacerta agilis	35	18.5875
3150	Lacerta agilis	35	17.6714
3151	Lacerta agilis	35	18.5875
3152	Lacerta agilis	35	18.4125
3153	Lacerta agilis	35	18.4875
3154	Lacerta agilis	35	18.4125
3155	Lacerta agilis	35	18.3875
3156	Lacerta agilis	35	17.7429
3157	Lacerta agilis	35	17.7429
3158	Lacerta agilis	35	17.7714
3159	Lacerta agilis	35	18.5875
3160	Lacerta agilis	35	17.6714
3161	Lacerta agilis	35	17.6714
3162	Lacerta agilis	35	18.4125
3163	Lacerta agilis	35	17.7429
3164	Lacerta agilis	35	17.7429
3165	Lacerta agilis	35	17.6429
3166	Lacerta agilis	35	18.5375
3167	Lacerta agilis	35	17.7714
3168	Lacerta agilis	35	17.7714
3169	Lacerta agilis	35	18.5875
3170	Lacerta agilis	35	18.5875
3171	Lacerta agilis	35	17.6714
3172	Lacerta agilis	35	17.6714
3173	Lacerta agilis	35	17.7429
3174	Lacerta agilis	35	17.7
3175	Lacerta agilis	35	18.5375
3176	Lacerta agilis	35	18.5375
3177	Lacerta agilis	35	17.0167
3178	Lacerta agilis	35	17.6714
3179	Lacerta agilis	35	18.5875
3180	Lacerta agilis	35	18.4875
3181	Lacerta agilis	35	17.6714
3182	Lacerta agilis	35	17.7429
3183	Lacerta agilis	35	17.7429
3184	Lacerta agilis	35	18.5375
3185	Lacerta agilis	35	18.5375
3186	Lacerta agilis	35	18.5375
3187	Lacerta agilis	35	18.5375
3188	Lacerta agilis	35	18.625
3189	Lacerta agilis	35	18.625
3190	Lacerta agilis	35	17.8429
3191	Lacerta agilis	35	18.625
3192	Lacerta agilis	35	17.0167
3193	Lacerta agilis	35	18.5875
3194	Lacerta agilis	35	17.6714
3195	Lacerta agilis	35	18.4875
3196	Lacerta agilis	35	18.3625
3197	Lacerta agilis	35	18.3625
3198	Lacerta agilis	35	18.5375
3199	Lacerta agilis	35	18.5375
3200	Lacerta agilis	35	17.8429
3201	Lacerta agilis	35	17.0167
3202	Lacerta agilis	35	17.7714
3203	Lacerta agilis	35	17.0167
3204	Lacerta agilis	35	18.5875
3205	Lacerta agilis	35	18.5875
3206	Lacerta agilis	35	17.6714
3207	Lacerta agilis	35	17.6714
3208	Lacerta agilis	35	18.3625
3209	Lacerta agilis	35	18.4125
3210	Lacerta agilis	35	18.4625
3211	Lacerta agilis	35	18.4625
3212	Lacerta agilis	35	18.4875
3213	Lacerta agilis	35	18.6375
3214	Lacerta agilis	35	18.6
3215	Lacerta agilis	35	18.4875
3216	Lacerta agilis	35	17.7143
3217	Lacerta agilis	35	18.375
3218	Lacerta agilis	35	18.375
3219	Lacerta agilis	35	18.3625
3220	Lacerta agilis	35	18.475
3221	Lacerta agilis	35	18.6375
3222	Lacerta agilis	35	17.6857
3223	Lacerta agilis	35	18.6
3224	Lacerta agilis	35	17.7143
3225	Lacerta agilis	35	18.475
3226	Lacerta agilis	35	18.375
3227	Lacerta agilis	35	18.3875
3228	Lacerta agilis	35	17.5143
3229	Lacerta agilis	35	18.4125
3230	Lacerta agilis	35	18.5125
3231	Lacerta agilis	35	18.4625
3232	Lacerta agilis	35	18.6375
3233	Lacerta agilis	35	18.6125
3234	Lacerta agilis	35	18.6125
3235	Lacerta agilis	35	18.6
3236	Lacerta agilis	35	18.4875
3237	Lacerta agilis	35	18.4875
3238	Lacerta agilis	35	18.375
3239	Lacerta agilis	35	18.375
3241	Lacerta agilis	35	18.3625
3242	Lacerta agilis	35	18.3625
3243	Lacerta agilis	35	18.4625
3244	Lacerta agilis	35	18.4625
3245	Lacerta agilis	35	18.4625
3246	Lacerta agilis	35	18.6375
3247	Lacerta agilis	35	18.6125
3248	Lacerta agilis	35	18.4875
3249	Lacerta agilis	35	18.4875
3250	Lacerta agilis	35	18.375
3251	Lacerta agilis	35	18.375
3252	Lacerta agilis	35	18.375
3253	Lacerta agilis	35	18.375
3254	Lacerta agilis	35	17.6286
3255	Lacerta agilis	35	18.475
3256	Lacerta agilis	35	18.5125
3257	Lacerta agilis	35	18.4625
3258	Lacerta agilis	35	18.4625
3259	Lacerta agilis	35	18.4875
3260	Lacerta agilis	35	18.6125
3261	Lacerta agilis	35	18.6125
3262	Lacerta agilis	35	18.6
3263	Lacerta agilis	35	18.5875
3264	Lacerta agilis	35	18.4875
3265	Lacerta agilis	35	18.375
3266	Lacerta agilis	35	18.375
3267	Lacerta agilis	35	18.375
3268	Lacerta agilis	35	18.3625
3269	Lacerta agilis	35	18.45
3270	Lacerta agilis	35	18.4125
3271	Lacerta agilis	35	18.5125
3272	Lacerta agilis	35	18.5125
3273	Lacerta agilis	35	18.5
3274	Lacerta agilis	35	18.6125
3275	Lacerta agilis	35	18.375
3276	Lacerta agilis	35	18.375
3277	Lacerta agilis	35	18.3625
3278	Lacerta agilis	35	18.3625
3279	Lacerta agilis	35	17.6286
3280	Lacerta agilis	35	17.6286
3281	Lacerta agilis	35	18.5125
3282	Lacerta agilis	35	18.5125
3283	Lacerta agilis	35	18.5875
3284	Lacerta agilis	35	18.5875
3285	Lacerta agilis	35	18.6
3286	Lacerta agilis	35	18.5875
3287	Lacerta agilis	35	18.375
3288	Lacerta agilis	35	18.375
3289	Lacerta agilis	35	18.45
3290	Lacerta agilis	35	18.4125
3291	Lacerta agilis	35	18.5125
3292	Lacerta agilis	35	18.5125
3293	Lacerta agilis	35	18.5875
3294	Lacerta agilis	35	18.5875
3295	Lacerta agilis	35	18.5875
3296	Lacerta agilis	35	18.6
3297	Lacerta agilis	35	18.35
3298	Lacerta agilis	35	18.4125
3299	Lacerta agilis	35	18.4125
3300	Lacerta agilis	35	17.7857
3301	Lacerta agilis	35	17.7857
3302	Lacerta agilis	35	18.5
3303	Lacerta agilis	35	18.5
3304	Lacerta agilis	35	18.6375
3305	Lacerta agilis	35	18.5875
3306	Lacerta agilis	35	18.5875
3307	Lacerta agilis	35	18.45
3308	Lacerta agilis	35	18.45
3309	Lacerta agilis	35	18.4125
3310	Lacerta agilis	35	17.7857
3311	Lacerta agilis	35	18.5
3312	Lacerta agilis	35	18.5
3313	Lacerta agilis	35	18.4625
3314	Lacerta agilis	35	18.4625
3315	Lacerta agilis	35	18.6125
3316	Lacerta agilis	35	18.6375
3317	Lacerta agilis	35	18.5875
3318	Lacerta agilis	35	18.6
3319	Lacerta agilis	35	18.6
3320	Lacerta agilis	35	18.45
3321	Lacerta agilis	35	18.475
3322	Lacerta agilis	35	18.475
3323	Lacerta agilis	35	18.4875
3324	Lacerta agilis	35	18.5375
3325	Lacerta agilis	35	18.4875
3326	Lacerta agilis	35	18.4875
3327	Lacerta agilis	35	18.425
3328	Lacerta agilis	35	18.425
3329	Lacerta agilis	35	18.425
3330	Lacerta agilis	35	18.35
3331	Lacerta agilis	35	18.375
3332	Lacerta agilis	35	18.325
3333	Lacerta agilis	35	18.475
3334	Lacerta agilis	35	18.475
3335	Lacerta agilis	35	18.4625
3336	Lacerta agilis	35	18.4875
3337	Lacerta agilis	35	17.6429
3338	Lacerta agilis	35	18.425
3339	Lacerta agilis	35	18.425
3340	Lacerta agilis	35	18.425
3341	Lacerta agilis	35	18.425
3342	Lacerta agilis	35	18.325
3343	Lacerta agilis	35	18.5375
3344	Lacerta agilis	35	18.425
3345	Lacerta agilis	35	18.4875
3346	Lacerta agilis	35	17.6429
3347	Lacerta agilis	35	18.425
3348	Lacerta agilis	35	18.3875
3349	Lacerta agilis	35	18.2625
3350	Lacerta agilis	35	18.475
3351	Lacerta agilis	35	18.475
3352	Lacerta agilis	35	18.4625
3353	Lacerta agilis	35	18.4625
3354	Lacerta agilis	35	18.4875
3355	Lacerta agilis	35	18.4875
3356	Lacerta agilis	35	18.5
3357	Lacerta agilis	35	17.6429
3358	Lacerta agilis	35	17.6429
3359	Lacerta agilis	35	18.3875
3360	Lacerta agilis	35	18.425
3361	Lacerta agilis	35	18.25
3362	Lacerta agilis	35	18.25
3363	Lacerta agilis	35	18.475
3364	Lacerta agilis	35	18.475
3365	Lacerta agilis	35	18.475
3366	Lacerta agilis	35	18.475
3367	Lacerta agilis	35	18.4625
3368	Lacerta agilis	35	18.5375
3369	Lacerta agilis	35	18.4875
3370	Lacerta agilis	35	18.4875
3371	Lacerta agilis	35	18.4875
3372	Lacerta agilis	35	18.425
3373	Lacerta agilis	35	18.425
3374	Lacerta agilis	35	18.3875
3375	Lacerta agilis	35	18.3875
3376	Lacerta agilis	35	18.3875
3377	Lacerta agilis	35	18.25
3378	Lacerta agilis	35	18.3875
3379	Lacerta agilis	35	18.475
3380	Lacerta agilis	35	18.475
3381	Lacerta agilis	35	18.475
3382	Lacerta agilis	35	18.4625
3383	Lacerta agilis	35	18.4625
3384	Lacerta agilis	35	18.4875
3385	Lacerta agilis	35	18.4875
3386	Lacerta agilis	35	18.5
3387	Lacerta agilis	35	17.6429
3388	Lacerta agilis	35	17.6429
3389	Lacerta agilis	35	18.425
3390	Lacerta agilis	35	18.425
3391	Lacerta agilis	35	18.3875
3392	Lacerta agilis	35	18.425
3393	Lacerta agilis	35	18.3875
3394	Lacerta agilis	35	18.3875
3395	Lacerta agilis	35	18.375
3396	Lacerta agilis	35	18.25
3397	Lacerta agilis	35	18.475
3398	Lacerta agilis	35	18.475
3399	Lacerta agilis	35	18.4625
3400	Lacerta agilis	35	18.4875
3401	Lacerta agilis	35	18.4875
3402	Lacerta agilis	35	18.5
3403	Lacerta agilis	35	17.6429
3404	Lacerta agilis	35	17.6429
3405	Lacerta agilis	35	18.425
3406	Lacerta agilis	35	18.425
3407	Lacerta agilis	35	18.425
3408	Lacerta agilis	35	18.3875
3409	Lacerta agilis	35	18.3875
3410	Lacerta agilis	35	18.35
3411	Lacerta agilis	35	18.375
3412	Lacerta agilis	35	18.25
3413	Lacerta agilis	35	17.8286
3414	Lacerta agilis	35	18.4875
3415	Lacerta agilis	35	18.5
3416	Lacerta agilis	35	17.6429
3417	Lacerta agilis	35	18.425
3418	Lacerta agilis	35	18.425
3419	Lacerta agilis	35	18.425
3420	Lacerta agilis	35	18.425
3421	Lacerta agilis	35	18.35
3422	Lacerta agilis	35	18.375
3423	Lacerta agilis	35	18.25
3424	Lacerta agilis	35	18.4375
3425	Lacerta agilis	35	18.425
3426	Lacerta agilis	35	18.425
3427	Lacerta agilis	35	18.425
3428	Lacerta agilis	35	18.3875
3429	Lacerta agilis	35	18.425
3430	Lacerta agilis	35	18.35
3431	Lacerta agilis	35	18.375
3432	Lacerta agilis	35	18.375
3433	Lacerta agilis	35	18.4625
3434	Lacerta agilis	35	18.4375
3435	Lacerta agilis	35	18.4375
3436	Lacerta agilis	35	18.4875
3437	Lacerta agilis	35	18.4875
3438	Lacerta agilis	35	17.6429
3439	Lacerta agilis	35	18.425
3440	Lacerta agilis	35	18.425
3441	Lacerta agilis	35	18.425
3442	Lacerta agilis	35	18.3875
3443	Lacerta agilis	35	18.35
3444	Lacerta agilis	35	18.375
3445	Lacerta agilis	35	18.3875
3446	Lacerta agilis	35	18.475
3447	Lacerta agilis	35	18.4625
3448	Lacerta agilis	35	18.4625
3449	Lacerta agilis	35	18.3375
3450	Lacerta agilis	35	18.4
3451	Lacerta agilis	35	18.4
3452	Lacerta agilis	35	18.4
3453	Lacerta agilis	35	18.3875
3454	Lacerta agilis	35	18.375
3455	Lacerta agilis	35	18.325
3456	Lacerta agilis	35	18.375
3457	Lacerta agilis	35	18.3
3458	Lacerta agilis	35	18.3125
3459	Lacerta agilis	35	18.3125
3460	Lacerta agilis	35	18.5125
3461	Lacerta agilis	35	18.475
3462	Lacerta agilis	35	18.4625
3463	Lacerta agilis	35	18.3875
3464	Lacerta agilis	35	18.4
3465	Lacerta agilis	35	18.375
3466	Lacerta agilis	35	18.375
3467	Lacerta agilis	35	18.25
3468	Lacerta agilis	35	18.3875
3469	Lacerta agilis	35	18.4
3470	Lacerta agilis	35	18.375
3471	Lacerta agilis	35	18.3875
3472	Lacerta agilis	35	18.325
3473	Lacerta agilis	35	18.25
3474	Lacerta agilis	35	18.4875
3475	Lacerta agilis	35	18.475
3476	Lacerta agilis	35	18.4125
3477	Lacerta agilis	35	18.4
3478	Lacerta agilis	35	18.4
3479	Lacerta agilis	35	18.375
3480	Lacerta agilis	35	18.325
3481	Lacerta agilis	35	18.25
3482	Lacerta agilis	35	18.2625
3483	Lacerta agilis	35	18.2625
3484	Lacerta agilis	35	18.325
3485	Lacerta agilis	35	18.325
3486	Lacerta agilis	35	18.4125
3487	Lacerta agilis	35	18.3875
3488	Lacerta agilis	35	18.375
3489	Lacerta agilis	35	18.375
3490	Lacerta agilis	35	18.325
3491	Lacerta agilis	35	18.375
3494	Lacerta agilis	35	18.325
3495	Lacerta agilis	35	18.325
3496	Lacerta agilis	35	18.4
3497	Lacerta agilis	35	18.3875
3498	Lacerta agilis	35	18.375
3499	Lacerta agilis	35	18.375
3500	Lacerta agilis	35	18.325
3502	Lacerta agilis	35	18.25
3503	Lacerta agilis	35	18.4
3504	Lacerta agilis	35	18.4
3505	Lacerta agilis	35	18.3875
3506	Lacerta agilis	35	18.375
3507	Lacerta agilis	35	18.375
3508	Lacerta agilis	35	18.375
3509	Lacerta agilis	35	18.325
3510	Lacerta agilis	35	18.375
3511	Lacerta agilis	35	18.375
3512	Lacerta agilis	35	18.325
3514	Lacerta agilis	35	18.375
3515	Lacerta agilis	35	18.375
3517	Lacerta agilis	35	18.375
3518	Lacerta agilis	35	18.375
3519	Lacerta agilis	35	18.625
3520	Lacerta agilis	35	18.375
3521	Lacerta agilis	35	18.375
3522	Lacerta agilis	35	18.375
3525	Lacerta agilis	35	18.3125
3526	Lacerta agilis	35	18.3625
3527	Lacerta agilis	35	18.2375
3529	Lacerta agilis	35	18.3625
3530	Lacerta agilis	35	18.3125
3531	Lacerta agilis	35	18.2375
3532	Lacerta agilis	35	18.2375
3533	Lacerta agilis	35	18.275
3534	Lacerta agilis	35	18.3125
3535	Lacerta agilis	35	18.3625
3537	Lacerta agilis	35	18.275
3538	Lacerta agilis	35	18.275
3539	Lacerta agilis	35	18.625
3540	Lacerta agilis	35	18.6
3541	Lacerta agilis	35	18.325
3542	Lacerta agilis	35	18.3625
3543	Lacerta agilis	35	18.2375
3544	Lacerta agilis	35	18.275
3545	Lacerta agilis	35	18.275
3546	Lacerta agilis	35	18.3625
3547	Lacerta agilis	35	18.275
3548	Lacerta agilis	35	18.275
3549	Lacerta agilis	35	18.275
3550	Lacerta agilis	35	18.3
3551	Lacerta agilis	35	18.3
3552	Lacerta agilis	35	18.4625
3553	Lacerta agilis	35	18.3625
3554	Lacerta agilis	35	18.3625
3555	Lacerta agilis	35	18.3625
3556	Lacerta agilis	35	18.3625
3557	Lacerta agilis	35	18.4125
3558	Lacerta agilis	35	18.3625
3559	Lacerta agilis	35	18.3625
3560	Lacerta agilis	35	18.3625
3561	Lacerta agilis	35	17.7
3562	Lacerta agilis	35	18.4375
3563	Lacerta agilis	35	18.4375
3564	Lacerta agilis	35	18.3
3565	Lacerta agilis	35	17.7
3566	Lacerta agilis	35	17.7
3567	Lacerta agilis	35	17.7
3568	Lacerta agilis	35	18.4375
3569	Lacerta agilis	35	18.6
3570	Lacerta agilis	35	18.6
3571	Lacerta agilis	35	18.5875
3572	Lacerta agilis	35	17.7
3573	Lacerta agilis	35	17.7
3574	Lacerta agilis	35	18.4375
3575	Lacerta agilis	35	17.6143
3577	Lacerta agilis	35	18.35
3578	Lacerta agilis	35	18.6
3579	Lacerta agilis	35	18.6
3580	Lacerta agilis	35	18.5875
3581	Lacerta agilis	35	18.5875
3582	Lacerta agilis	35	18.5875
3583	Lacerta agilis	35	18.5875
3584	Lacerta agilis	35	17.7
3585	Lacerta agilis	35	18.375
3586	Lacerta agilis	35	18.35
3587	Lacerta agilis	35	18.6
3588	Lacerta agilis	35	18.525
3589	Lacerta agilis	35	18.55
3590	Lacerta agilis	35	18.4375
3591	Lacerta agilis	35	18.4
3592	Lacerta agilis	35	18.3875
3593	Lacerta agilis	35	18.6
3594	Lacerta agilis	35	18.6
3595	Lacerta agilis	35	18.6
3596	Lacerta agilis	35	18.6
3597	Lacerta agilis	35	18.6
3598	Lacerta agilis	35	18.6
3599	Lacerta agilis	35	18.375
3600	Lacerta agilis	35	18.375
3601	Lacerta agilis	35	18.6
3602	Lacerta agilis	35	18.6
3603	Lacerta agilis	35	18.6
3604	Lacerta agilis	35	18.6
3605	Lacerta agilis	35	18.3
3606	Lacerta agilis	35	18.3
3607	Lacerta agilis	35	18.6
3608	Lacerta agilis	35	18.6
3609	Lacerta agilis	35	18.6
3610	Lacerta agilis	35	18.6
3611	Lacerta agilis	35	18.6
3612	Lacerta agilis	35	18.5875
3613	Lacerta agilis	35	17.7143
3614	Lacerta agilis	35	18.375
3615	Lacerta agilis	35	18.3
3616	Lacerta agilis	35	18.6
3617	Lacerta agilis	35	18.6
3618	Lacerta agilis	35	18.6
3619	Lacerta agilis	35	18.525
3620	Lacerta agilis	35	17.7143
3621	Lacerta agilis	35	18.525
3622	Lacerta agilis	35	17.7143
3623	Lacerta agilis	35	17.7143
3624	Lacerta agilis	35	17.6143
3625	Lacerta agilis	35	18.375
3626	Lacerta agilis	35	18.525
3627	Lacerta agilis	35	17.7143
3628	Lacerta agilis	35	17.7143
3629	Lacerta agilis	35	18.55
3630	Lacerta agilis	35	17.6143
3631	Lacerta agilis	35	17.6143
3632	Lacerta agilis	35	17.8
3633	Lacerta agilis	35	17.8
3634	Lacerta agilis	35	18.45
3635	Lacerta agilis	35	18.45
3636	Lacerta agilis	35	18.45
3637	Lacerta agilis	35	18.325
3638	Lacerta agilis	35	17.6
3639	Lacerta agilis	35	17.8
3640	Lacerta agilis	35	17.8
3641	Lacerta agilis	35	17.8
3642	Lacerta agilis	35	17.8
3643	Lacerta agilis	35	18.45
3644	Lacerta agilis	35	18.45
3645	Lacerta agilis	35	18.425
3646	Lacerta agilis	35	18.3875
3647	Lacerta agilis	35	18.325
3648	Lacerta agilis	35	18.325
3649	Lacerta agilis	35	17.8
3650	Lacerta agilis	35	17.8
3651	Lacerta agilis	35	17.8
3652	Lacerta agilis	35	17.8
3653	Lacerta agilis	35	17.7857
3654	Lacerta agilis	35	17.7857
3655	Lacerta agilis	35	17.8
3656	Lacerta agilis	35	17.8
3657	Lacerta agilis	35	18.45
3658	Lacerta agilis	35	18.45
3659	Lacerta agilis	35	18.325
3660	Lacerta agilis	35	18.325
3661	Lacerta agilis	35	18.325
3662	Lacerta agilis	35	17.8
3663	Lacerta agilis	35	17.8
3664	Lacerta agilis	35	17.8
3665	Lacerta agilis	35	17.8143
3666	Lacerta agilis	35	17.7857
3667	Lacerta agilis	35	17.7857
3668	Lacerta agilis	35	17.8
3669	Lacerta agilis	35	17.8
3670	Lacerta agilis	35	18.45
3671	Lacerta agilis	35	17.6857
3672	Lacerta agilis	35	17.6857
3673	Lacerta agilis	35	18.325
3674	Lacerta agilis	35	18.325
3675	Lacerta agilis	35	17.8
3676	Lacerta agilis	35	17.8
3677	Lacerta agilis	35	17.8
3678	Lacerta agilis	35	17.8143
3679	Lacerta agilis	35	17.7857
3680	Lacerta agilis	35	17.7857
3681	Lacerta agilis	35	17.8
3682	Lacerta agilis	35	18.45
3683	Lacerta agilis	35	17.6857
3684	Lacerta agilis	35	18.325
3685	Lacerta agilis	35	18.325
3686	Lacerta agilis	35	17.6
3687	Lacerta agilis	35	17.8143
3688	Lacerta agilis	35	17.8
3689	Lacerta agilis	35	17.7
3690	Lacerta agilis	35	17.6857
3691	Lacerta agilis	35	18.425
3692	Lacerta agilis	35	18.325
3693	Lacerta agilis	35	18.375
3694	Lacerta agilis	35	17.8
3695	Lacerta agilis	35	17.8
3696	Lacerta agilis	35	17.7857
3697	Lacerta agilis	35	17.7857
3698	Lacerta agilis	35	17.7857
3699	Lacerta agilis	35	17.7857
3700	Lacerta agilis	35	18.45
3701	Lacerta agilis	35	18.325
3702	Lacerta agilis	35	18.325
3703	Lacerta agilis	35	17.6
3704	Lacerta agilis	35	17.8
3705	Lacerta agilis	35	17.8
3706	Lacerta agilis	35	17.8
3707	Lacerta agilis	35	17.7857
3708	Lacerta agilis	35	17.7857
3709	Lacerta agilis	35	18.3375
3710	Lacerta agilis	35	17.6
3711	Lacerta agilis	35	18.325
3712	Lacerta agilis	35	17.6
3713	Lacerta agilis	35	18.375
3714	Lacerta agilis	35	17.7857
3715	Lacerta agilis	35	17.8143
3716	Lacerta agilis	35	17.6
3717	Lacerta agilis	35	17.6
3718	Lacerta agilis	35	18.375
3719	Lacerta agilis	35	17.6
3720	Lacerta agilis	35	17.8
3721	Lacerta agilis	35	17.8
3722	Lacerta agilis	35	17.8143
3723	Lacerta agilis	35	17.8143
3724	Lacerta agilis	35	17.7857
3725	Lacerta agilis	35	18.3375
3726	Lacerta agilis	35	17.6
3727	Lacerta agilis	35	18.325
3728	Lacerta agilis	35	18.375
3729	Lacerta agilis	35	18.375
3730	Lacerta agilis	35	18.55
3731	Lacerta agilis	35	18.5625
3732	Lacerta agilis	35	18.5625
3733	Lacerta agilis	35	17.8
3734	Lacerta agilis	35	17.8
3735	Lacerta agilis	35	17.8
3736	Lacerta agilis	35	18.5375
3737	Lacerta agilis	35	17.7
3738	Lacerta agilis	35	18.4125
3739	Lacerta agilis	35	18.4125
3740	Lacerta agilis	35	18.35
3741	Lacerta agilis	35	18.35
3742	Lacerta agilis	35	17.8143
3743	Lacerta agilis	35	16.9667
3744	Lacerta agilis	35	16.9667
3745	Lacerta agilis	35	17.8143
3746	Lacerta agilis	35	17.8143
3747	Lacerta agilis	35	17.8143
3748	Lacerta agilis	35	17.8
3749	Lacerta agilis	35	17.8
3750	Lacerta agilis	35	17.4857
3751	Lacerta agilis	35	17.4857
3752	Lacerta agilis	35	18.35
3753	Lacerta agilis	35	18.35
3754	Lacerta agilis	35	16.9667
3755	Lacerta agilis	35	16.9667
3756	Lacerta agilis	35	17.8
3757	Lacerta agilis	35	17.8
3758	Lacerta agilis	35	17.8
3759	Lacerta agilis	35	17.6714
3760	Lacerta agilis	35	17.6714
3761	Lacerta agilis	35	17.4857
3762	Lacerta agilis	35	17.4857
3763	Lacerta agilis	35	16.9667
3764	Lacerta agilis	35	17.8143
3765	Lacerta agilis	35	17.8143
3766	Lacerta agilis	35	17.8
3767	Lacerta agilis	35	17.6714
3768	Lacerta agilis	35	17.7
3769	Lacerta agilis	35	17.6714
3770	Lacerta agilis	35	17.6714
3771	Lacerta agilis	35	17.5714
3772	Lacerta agilis	35	17.4857
3773	Lacerta agilis	35	17.4857
3774	Lacerta agilis	35	18.35
3775	Lacerta agilis	35	18.35
3776	Lacerta agilis	35	16.9667
3777	Lacerta agilis	35	16.9667
3778	Lacerta agilis	35	16.9667
3779	Lacerta agilis	35	17.8143
3780	Lacerta agilis	35	17.8143
3781	Lacerta agilis	35	17.8
3782	Lacerta agilis	35	17.8
3783	Lacerta agilis	35	17.7
3784	Lacerta agilis	35	17.6714
3785	Lacerta agilis	35	17.6714
3786	Lacerta agilis	35	17.5714
3787	Lacerta agilis	35	17.5714
3788	Lacerta agilis	35	17.4857
3789	Lacerta agilis	35	17.4857
3790	Lacerta agilis	35	18.35
3791	Lacerta agilis	35	16.9667
3792	Lacerta agilis	35	16.9667
3793	Lacerta agilis	35	17.8143
3794	Lacerta agilis	35	17.8
3795	Lacerta agilis	35	17.8143
3796	Lacerta agilis	35	18.5375
3797	Lacerta agilis	35	17.6
3798	Lacerta agilis	35	17.7
3799	Lacerta agilis	35	17.7
3800	Lacerta agilis	35	17.5714
3801	Lacerta agilis	35	17.5714
3802	Lacerta agilis	35	17.5714
3803	Lacerta agilis	35	17.5429
3804	Lacerta agilis	35	17.5429
3805	Lacerta agilis	35	18.35
3806	Lacerta agilis	35	18.35
3807	Lacerta agilis	35	17.8143
3808	Lacerta agilis	35	17.8
3809	Lacerta agilis	35	17.6857
3810	Lacerta agilis	35	17.7
3811	Lacerta agilis	35	17.5714
3812	Lacerta agilis	35	18.4125
3813	Lacerta agilis	35	18.4
3815	Lacerta agilis	35	17.4857
3816	Lacerta agilis	35	18.35
3817	Lacerta agilis	35	17.8143
3818	Lacerta agilis	35	17.8143
3819	Lacerta agilis	35	17.8143
3820	Lacerta agilis	35	17.8
3821	Lacerta agilis	35	17.6714
3822	Lacerta agilis	35	17.6714
3823	Lacerta agilis	35	17.5714
3824	Lacerta agilis	35	17.5714
3825	Lacerta agilis	35	17.5429
3826	Lacerta agilis	35	17.5429
3827	Lacerta agilis	35	17.8143
3828	Lacerta agilis	35	16.9667
3829	Lacerta agilis	35	16.9667
3830	Lacerta agilis	35	17.8143
3831	Lacerta agilis	35	17.8143
3832	Lacerta agilis	35	17.7143
3833	Lacerta agilis	35	17.6714
3834	Lacerta agilis	35	17.7
3835	Lacerta agilis	35	17.6714
3836	Lacerta agilis	35	17.6714
3837	Lacerta agilis	35	17.5714
3838	Lacerta agilis	35	17.5429
3839	Lacerta agilis	35	17.4857
3840	Lacerta agilis	35	17.5429
3841	Lacerta agilis	35	18.35
3842	Lacerta agilis	35	18.575
3843	Lacerta agilis	35	18.575
3844	Lacerta agilis	35	18.575
3845	Lacerta agilis	35	17.8286
3846	Lacerta agilis	35	16.9667
3847	Lacerta agilis	35	17.8143
3848	Lacerta agilis	35	17.8143
3849	Lacerta agilis	35	17.7143
3850	Lacerta agilis	35	17.7143
3851	Lacerta agilis	35	17.7
3852	Lacerta agilis	35	17.5714
3853	Lacerta agilis	35	17.6714
3854	Lacerta agilis	35	17.5714
3855	Lacerta agilis	35	18.4125
3856	Lacerta agilis	35	18.4125
3857	Lacerta agilis	35	18.375
3858	Lacerta agilis	35	17.4857
3859	Lacerta agilis	35	17.5429
3860	Lacerta agilis	35	18.575
3861	Lacerta agilis	35	17.8286
3862	Lacerta agilis	35	17.8286
3863	Lacerta agilis	35	17.7143
3864	Lacerta agilis	35	17.7
3865	Lacerta agilis	35	17.7
3866	Lacerta agilis	35	17.5714
3867	Lacerta agilis	35	17.5714
3868	Lacerta agilis	35	18.4125
3869	Lacerta agilis	35	18.4125
3870	Lacerta agilis	35	18.375
3871	Lacerta agilis	35	17.05
3872	Lacerta agilis	35	17.6857
3873	Lacerta agilis	35	18.4625
3874	Lacerta agilis	35	18.4
3875	Lacerta agilis	35	18.4
3876	Lacerta agilis	35	18.4
3877	Lacerta agilis	35	17.5571
3878	Lacerta agilis	35	17.5571
3879	Lacerta agilis	35	17.05
3880	Lacerta agilis	35	17.05
3881	Lacerta agilis	35	17.0167
3882	Lacerta agilis	35	18.4625
3883	Lacerta agilis	35	17.5857
3884	Lacerta agilis	35	17.5857
3885	Lacerta agilis	35	18.4
3886	Lacerta agilis	35	17.5571
3887	Lacerta agilis	35	17.5714
3888	Lacerta agilis	35	17.5571
3889	Lacerta agilis	35	17.5571
3890	Lacerta agilis	35	17.5857
3891	Lacerta agilis	35	17.8286
3892	Lacerta agilis	35	17.05
3893	Lacerta agilis	35	16.9833
3894	Lacerta agilis	35	17.0167
3895	Lacerta agilis	35	17.0167
3896	Lacerta agilis	35	17.0167
3897	Lacerta agilis	35	18.4
3898	Lacerta agilis	35	17.5714
3899	Lacerta agilis	35	17.5571
3900	Lacerta agilis	35	17.5571
3901	Lacerta agilis	35	17.5571
3902	Lacerta agilis	35	17.5571
3903	Lacerta agilis	35	17.5857
3904	Lacerta agilis	35	17.5857
3905	Lacerta agilis	35	17.05
3906	Lacerta agilis	35	17.0167
3907	Lacerta agilis	35	17.0167
3908	Lacerta agilis	35	18.4
3909	Lacerta agilis	35	18.4
3910	Lacerta agilis	35	17.5714
3911	Lacerta agilis	35	17.5571
3912	Lacerta agilis	35	17.5571
3913	Lacerta agilis	35	17.5571
3914	Lacerta agilis	35	17.5857
3915	Lacerta agilis	35	17.0333
3916	Lacerta agilis	35	17.05
3917	Lacerta agilis	35	17.0333
3918	Lacerta agilis	35	17.0333
3919	Lacerta agilis	35	17.0333
3920	Lacerta agilis	35	17.0167
3921	Lacerta agilis	35	17.0167
3922	Lacerta agilis	35	17.7857
3923	Lacerta agilis	35	17.7857
3924	Lacerta agilis	35	17.5857
3925	Lacerta agilis	35	18.4
3926	Lacerta agilis	35	18.4
3927	Lacerta agilis	35	17.5714
3928	Lacerta agilis	35	17.5714
3929	Lacerta agilis	35	17.5571
3930	Lacerta agilis	35	17.5571
3931	Lacerta agilis	35	17.05
3932	Lacerta agilis	35	17.0333
3933	Lacerta agilis	35	17.05
3934	Lacerta agilis	35	17.0333
3935	Lacerta agilis	35	16.9833
3936	Lacerta agilis	35	16.9833
3937	Lacerta agilis	35	16.9833
3938	Lacerta agilis	35	17
3939	Lacerta agilis	35	17.0667
3940	Lacerta agilis	35	17.0167
3941	Lacerta agilis	35	17.0167
3942	Lacerta agilis	35	17.0167
3943	Lacerta agilis	35	17.7857
3944	Lacerta agilis	35	18.4625
3945	Lacerta agilis	35	17.5857
3946	Lacerta agilis	35	17.5857
3947	Lacerta agilis	35	18.4
3948	Lacerta agilis	35	17.5571
3949	Lacerta agilis	35	17.5571
3950	Lacerta agilis	35	17.5571
3951	Lacerta agilis	35	17.5571
3952	Lacerta agilis	35	17.5857
3953	Lacerta agilis	35	17.8286
3954	Lacerta agilis	35	17.0333
3955	Lacerta agilis	35	16.9833
3956	Lacerta agilis	35	17.0667
3957	Lacerta agilis	35	17.7857
3958	Lacerta agilis	35	18.5375
3959	Lacerta agilis	35	18.5
3960	Lacerta agilis	35	17.6857
3961	Lacerta agilis	35	18.4
3962	Lacerta agilis	35	17.5571
3963	Lacerta agilis	35	17.5571
3964	Lacerta agilis	35	18.375
3965	Lacerta agilis	35	17.5143
3967	Lacerta agilis	35	17.4143
3968	Lacerta agilis	35	17.05
3969	Lacerta agilis	35	17.0333
3970	Lacerta agilis	35	17.05
3971	Lacerta agilis	35	16.9833
3972	Lacerta agilis	35	17.0667
3973	Lacerta agilis	35	17.0667
3974	Lacerta agilis	35	17.0667
3975	Lacerta agilis	35	17.0167
3976	Lacerta agilis	35	17.0167
3977	Lacerta agilis	35	17.7857
3978	Lacerta agilis	35	17.5571
3979	Lacerta agilis	35	17.5714
3980	Lacerta agilis	35	17.5857
3981	Lacerta agilis	35	17.5143
3982	Lacerta agilis	35	17.0333
3983	Lacerta agilis	35	17.0333
3984	Lacerta agilis	35	17.0333
3985	Lacerta agilis	35	16.9833
3986	Lacerta agilis	35	16.9833
3987	Lacerta agilis	35	16.9833
3988	Lacerta agilis	35	17.0667
3989	Lacerta agilis	35	17.0667
3990	Lacerta agilis	35	17.0167
3991	Lacerta agilis	35	17.7857
3992	Lacerta agilis	35	17.7857
3993	Lacerta agilis	35	18.4875
3994	Lacerta agilis	35	18.4875
3995	Lacerta agilis	35	18.4
3996	Lacerta agilis	35	17.5714
3997	Lacerta agilis	35	17.5571
3998	Lacerta agilis	35	17.05
3999	Lacerta agilis	35	17.05
4000	Lacerta agilis	35	17.0333
4001	Lacerta agilis	35	17.0333
4002	Lacerta agilis	35	17.0333
4003	Lacerta agilis	35	16.9833
4004	Lacerta agilis	35	17.0333
4005	Lacerta agilis	35	17.0667
4006	Lacerta agilis	35	17.0667
4007	Lacerta agilis	35	17.7857
4008	Lacerta agilis	35	18.4875
4009	Lacerta agilis	35	18.4875
4010	Lacerta agilis	35	18.4
4011	Lacerta agilis	35	17.5714
4012	Lacerta agilis	35	17.5714
4013	Lacerta agilis	35	18.375
4014	Lacerta agilis	35	18.375
4015	Lacerta agilis	35	17
4016	Lacerta agilis	35	17
4017	Lacerta agilis	35	17
4018	Lacerta agilis	35	16.9833
4019	Lacerta agilis	35	17.0833
4020	Lacerta agilis	35	17.0833
4021	Lacerta agilis	35	17.0833
4022	Lacerta agilis	35	17.0667
4023	Lacerta agilis	35	18.55
4024	Lacerta agilis	35	17.7143
4025	Lacerta agilis	35	17.7143
4026	Lacerta agilis	35	17.7143
4027	Lacerta agilis	35	17.6
4028	Lacerta agilis	35	17.6714
4029	Lacerta agilis	35	17.5714
4030	Lacerta agilis	35	17.5714
4031	Lacerta agilis	35	17.5143
4032	Lacerta agilis	35	17.5143
4033	Lacerta agilis	35	17
4034	Lacerta agilis	35	17
4035	Lacerta agilis	35	17
4036	Lacerta agilis	35	17.0667
4037	Lacerta agilis	35	17.0667
4038	Lacerta agilis	35	17.8429
4039	Lacerta agilis	35	17.6714
4040	Lacerta agilis	35	17.7143
4041	Lacerta agilis	35	17.7143
4042	Lacerta agilis	35	17.7143
4043	Lacerta agilis	35	17.6714
4044	Lacerta agilis	35	17.6857
4045	Lacerta agilis	35	17.5714
4046	Lacerta agilis	35	17.6714
4047	Lacerta agilis	35	17.6714
4048	Lacerta agilis	35	17.5714
4049	Lacerta agilis	35	17.5714
4050	Lacerta agilis	35	17.5857
4051	Lacerta agilis	35	17.5143
4052	Lacerta agilis	35	17.5143
4053	Lacerta agilis	35	17.0833
4054	Lacerta agilis	35	17.0833
4055	Lacerta agilis	35	17.0667
4056	Lacerta agilis	35	17.0667
4057	Lacerta agilis	35	17.0667
4058	Lacerta agilis	35	17.8429
4059	Lacerta agilis	35	17.7143
4060	Lacerta agilis	35	17.7143
4061	Lacerta agilis	35	17.6714
4062	Lacerta agilis	35	17.6714
4063	Lacerta agilis	35	17.6857
4064	Lacerta agilis	35	17.6857
4065	Lacerta agilis	35	17.6714
4066	Lacerta agilis	35	17.5714
4067	Lacerta agilis	35	17.5857
4068	Lacerta agilis	35	17.5143
4069	Lacerta agilis	35	17.0833
4070	Lacerta agilis	35	17.0833
4071	Lacerta agilis	35	17.0833
4072	Lacerta agilis	35	17.0667
4073	Lacerta agilis	35	17.0667
4074	Lacerta agilis	35	17.0667
4075	Lacerta agilis	35	17.7143
4076	Lacerta agilis	35	17.7143
4077	Lacerta agilis	35	17.6714
4078	Lacerta agilis	35	17.6714
4079	Lacerta agilis	35	17.5714
4080	Lacerta agilis	35	17.6857
4081	Lacerta agilis	35	17.6714
4082	Lacerta agilis	35	17.6714
4083	Lacerta agilis	35	17.5286
4084	Lacerta agilis	35	17.0833
4085	Lacerta agilis	35	17.0833
4086	Lacerta agilis	35	17.0667
4087	Lacerta agilis	35	17.6286
4088	Lacerta agilis	35	17.6714
4089	Lacerta agilis	35	17.6
4090	Lacerta agilis	35	17.5714
4091	Lacerta agilis	35	17.6714
4092	Lacerta agilis	35	17.5143
4093	Lacerta agilis	35	17.5857
4094	Lacerta agilis	35	17.0667
4095	Lacerta agilis	35	17.6714
4096	Lacerta agilis	35	17.6714
4097	Lacerta agilis	35	17.6286
4098	Lacerta agilis	35	17.6
4099	Lacerta agilis	35	17.6
4100	Lacerta agilis	35	17.6714
4101	Lacerta agilis	35	17.6714
4102	Lacerta agilis	35	17.5286
4104	Lacerta agilis	35	17.5857
4105	Lacerta agilis	35	17.5143
4106	Lacerta agilis	35	17.0833
4107	Lacerta agilis	35	17.0833
4108	Lacerta agilis	35	17.5714
4109	Lacerta agilis	35	17.5714
4110	Lacerta agilis	35	17.6714
4111	Lacerta agilis	35	17.5286
4112	Lacerta agilis	35	17.5286
4115	Lacerta agilis	35	17.5857
4116	Lacerta agilis	35	17.5143
4117	Lacerta agilis	35	17.2571
4118	Lacerta agilis	35	17.0833
4120	Lacerta agilis	35	17.6714
4121	Lacerta agilis	35	17.6286
4123	Lacerta agilis	35	17.5
4124	Lacerta agilis	35	17.5714
4125	Lacerta agilis	35	17.6429
4126	Lacerta agilis	35	17.5714
4128	Lacerta agilis	35	17.4714
4129	Lacerta agilis	35	17.5143
4131	Lacerta agilis	35	17.0833
4132	Lacerta agilis	35	17.0833
4133	Lacerta agilis	35	17.0833
4134	Lacerta agilis	35	17.6
4135	Lacerta agilis	35	17.5714
4136	Lacerta agilis	35	17.5714
4137	Lacerta agilis	35	17.6714
4138	Lacerta agilis	35	17.5286
4142	Lacerta agilis	35	17.5143
4143	Lacerta agilis	35	17
4144	Lacerta agilis	35	17
4145	Lacerta agilis	35	17
4146	Lacerta agilis	35	17
4147	Lacerta agilis	35	17.0833
4148	Lacerta agilis	35	17.0833
[truncated: 31,936 more rows]

## Sheet: Suppl Fig 17B
Occurrence point number	Species	ExtinctionStatus	Tpref	Delta_Tpref_meanTmax_TminGT4C
1	Zootoca vivipara	0	29.2344	11.5558
2	Zootoca vivipara	1	28.7291	12.3069
3	Zootoca vivipara	1	28.0835	13.8185
4	Zootoca vivipara	1	28.8454	11.6821
5	Zootoca vivipara	1	28.5908	12.2699
6	Zootoca vivipara	1	29.4349	11.4075
7	Zootoca vivipara	1	28.8855	12.8888
8	Zootoca vivipara	1	27.5822	13.2523
9	Zootoca vivipara	0	29.7296	10.7867
10	Zootoca vivipara	1	29.1562	11.1764
11	Zootoca vivipara	1	29.2364	12.1214
12	Zootoca vivipara	1	28.6349	12.1565
13	Zootoca vivipara	1	29.0158	11.8337
14	Zootoca vivipara	1	30.0805	10.3448
15	Zootoca vivipara	1	28.3061	13.2711
16	Zootoca vivipara	1	29.2063	11.2289
17	Zootoca vivipara	1	29.5471	11.3983
18	Zootoca vivipara	1	28.8654	13.7055
19	Zootoca vivipara	1	29.8479	10.7324
20	Zootoca vivipara	1	29.8479	11.8539
21	Zootoca vivipara	1	29.4068	12.1354
22	Zootoca vivipara	1	30.8544	10.6065
23	Zootoca vivipara	0	30.7381	10.4444
24	Zootoca vivipara	0	30.5296	10.839
25	Zootoca vivipara	1	30.3953	11.7666
26	Zootoca vivipara	0	31.0369	10.1681
27	Zootoca vivipara	0	31.4719	12.2098
28	Zootoca vivipara	1	29.3908	10.9705
29	Zootoca vivipara	0	29.4269	8.99259
30	Zootoca vivipara	1	29.2123	11.8076
31	Zootoca vivipara	1	28.9513	8.47131
32	Zootoca vivipara	0	29.888	9.33562
33	Zootoca vivipara	1	29.1042	9.34226
34	Zootoca vivipara	1	28.667	13.2303
35	Zootoca vivipara	1	28.6369	13.2002
36	Zootoca vivipara	1	28.2985	7.2537
37	Zootoca vivipara	1	28.3211	7.27635
38	Zootoca vivipara	1	28.5867	7.845
39	Zootoca vivipara	1	28.4475	7.40685
40	Zootoca vivipara	1	28.5477	7.63105
41	Zootoca vivipara	1	29.2881	9.22856
42	Zootoca vivipara	1	28.6908	8.74791
43	Zootoca vivipara	1	28.932	7.99344
44	Zootoca vivipara	1	28.8427	7.79868
45	Zootoca vivipara	1	28.5758	7.93308
46	Zootoca vivipara	1	28.9379	11.8995
47	Zootoca vivipara	1	28.6431	11.4459
48	Zootoca vivipara	1	28.5763	7.99294
49	Zootoca vivipara	1	28.5568	12.0185
50	Zootoca vivipara	1	28.5621	8.22636
51	Zootoca vivipara	1	28.7193	8.8633
52	Zootoca vivipara	1	29.467	10.6169
53	Zootoca vivipara	1	31.4619	10.3411
54	Zootoca vivipara	1	28.5437	7.14374
55	Zootoca vivipara	1	28.523	7.78492
56	Zootoca vivipara	1	28.9772	9.05578
57	Zootoca vivipara	1	29.2524	13.5429
58	Zootoca vivipara	1	29.8279	10.7933
59	Zootoca vivipara	0	30.3973	11.4264
60	Zootoca vivipara	1	31.0108	9.86705
61	Zootoca vivipara	1	29.7877	12.1675
62	Zootoca vivipara	0	31.4639	10.8506
63	Zootoca vivipara	1	29.487	8.94117
64	Zootoca vivipara	1	31.0008	10.8206
65	Zootoca vivipara	1	29.086	14.1527
66	Zootoca vivipara	1	29.086	17.1471
67	Zootoca vivipara	1	29.7376	10.4585
68	Zootoca vivipara	1	29.888	10.9949
69	Zootoca vivipara	1	29.8098	12.4362
70	Zootoca vivipara	1	29.4068	9.73894
71	Zootoca vivipara	1	29.7456	11.054
72	Zootoca vivipara	1	29.7958	12.9053
73	Zootoca vivipara	1	27.9632	16.466
74	Zootoca vivipara	1	31.2273	11.1726
75	Zootoca vivipara	1	31.1311	9.77589
76	Zootoca vivipara	0	31.3035	9.75041
77	Zootoca vivipara	0	31.3015	9.80569
78	Zootoca vivipara	1	29.8379	12.9617
79	Zootoca vivipara	0	31.2694	10.2903
80	Zootoca vivipara	1	31.2273	10.2336
81	Zootoca vivipara	1	31.2293	10.371
82	Zootoca vivipara	0	31.2715	10.4183
83	Zootoca vivipara	0	31.2775	10.4087
84	Zootoca vivipara	1	31.2113	14.2419
85	Zootoca vivipara	0	31.2654	10.4404
86	Zootoca vivipara	1	30.0404	12.4348
87	Zootoca vivipara	1	30.0063	12.9688
88	Zootoca vivipara	1	30.0504	12.8185
89	Zootoca vivipara	1	30.1847	12.9514
90	Zootoca vivipara	1	31.3757	12.883
91	Zootoca vivipara	1	31.1872	12.8258
92	Zootoca vivipara	1	30.0765	13.8598
93	Zootoca vivipara	1	29.9481	14.1204
94	Zootoca vivipara	1	29.8158	14.6505
95	Zootoca vivipara	1	30.4173	12.9493
96	Zootoca vivipara	1	31.4679	13.9336
97	Zootoca vivipara	1	30.9907	15.8824
98	Zootoca vivipara	1	31.3897	15.2631
99	Zootoca vivipara	1	31.3216	15.3132
100	Zootoca vivipara	1	31.1812	15.5129
101	Zootoca vivipara	1	31.2033	15.6166
102	Zootoca vivipara	1	31.1391	15.7358
103	Zootoca vivipara	1	31.2133	15.5483
104	Zootoca vivipara	1	31.2534	15.3967
105	Zootoca vivipara	1	31.2013	15.6779
106	Zootoca vivipara	1	31.085	15.7883
107	Zootoca vivipara	1	31.2654	15.5654
108	Zootoca vivipara	1	31.2033	15.7649
109	Zootoca vivipara	1	31.482	15.8103
110	Zootoca vivipara	1	31.3597	16.738
112	Zootoca vivipara	1	31.1752	16.5356
113	Zootoca vivipara	1	31.3737	17.3854
114	Zootoca vivipara	1	31.3376	16.9209
115	Zootoca vivipara	1	30.7281	17.8802
116	Zootoca vivipara	1	30.7381	18.5402
117	Zootoca vivipara	1	30.9406	17.5677
